# Supplementary material for: Poly[diaqua­bis­(nitrato-κ2 O,O′)bis­(1,10-phenanthroline-κ2 N,N′)-μ3-succinato-dicadmium]
Source: Acta Crystallogr Sect E Struct Rep Online. 2012 Jun 13;68(Pt 7):m899. doi: 10.1107/S1600536812025287 (PMC3393172; doi:10.1107/S1600536812025287)
Supplement: Supplementary file 1 [file e-68-0m899-sup1.cif]

##############################################################################
#                                                                            #
# This CIF contains the data in a paper accepted for publication in          #
# Acta Crystallographica Section E. It conforms to the requirements of       #
# Notes for Authors for Acta Crystallographica Section E, and has been       #
# peer reviewed under the auspices of the IUCr Commission on Journals.       #
#                                                                            #
# Full details of the Crystallographic Information File format               #
# are given in the paper "The Crystallographic Information File (CIF):       #
# a New Standard Archive File for Crystallography" by S. R. Hall, F. H.      #
# Allen and I. D. Brown [Acta Cryst. (1991), A47, 655-685].                  #
#                                                                            #
# The current version of the core CIF dictionary is obtainable from          #
# ftp://ftp.iucr.org/pub/cif_core.dic.                                       #
#                                                                            #
# Software is freely available for graphical display of the structure(s)     #
# in this CIF. For information consult the CIF software page                 #
# http://www.iucr.org/resources/cif/software.                                #
#                                                                            #
# This file may be used for bona fide research purposes within the           #
# scientific community so long as proper attribution is given to the journal # 
# article from which it was obtained.                                        #
#                                                                            #
##############################################################################
data_I
_audit_creation_method     SHELXL-97
_chemical_name_systematic
;
Poly[diaquabis(nitrato-\k^2^<i>O</i>,<i>O</i>')bis(1,10-phenanthroline-
\k^2^<i>N</i>,<i>N</i>')-\m~3~-succinato-dicadmium]
;
_chemical_name_common     ?
_chemical_formula_moiety     ?
_chemical_formula_sum     'C28 H24 Cd2 N6 O12'
_chemical_formula_iupac     '[Cd2 (C4 H4 O4) (N O3)2 (C12 H8 N2)2 (H2 O)2]'
_chemical_formula_weight     861.33
_chemical_melting_point     ?
_symmetry_cell_setting     triclinic
_symmetry_space_group_name_H-M     'P -1'
_symmetry_space_group_name_Hall     '-P 1'
loop_
    _symmetry_equiv_pos_as_xyz
    'x, y, z'
    '-x, -y, -z'
_cell_length_a     7.7349(13)
_cell_length_b     9.4467(16)
_cell_length_c     11.2063(18)
_cell_angle_alpha     102.284(2)
_cell_angle_beta     106.059(2)
_cell_angle_gamma     107.003(2)
_cell_volume     713.0(2)
_cell_formula_units_Z     1
_cell_measurement_reflns_used     4041
_cell_measurement_theta_min     2.38
_cell_measurement_theta_max     25.49
_cell_measurement_temperature     110(2)
_exptl_crystal_description     block
_exptl_crystal_colour     colorless
_exptl_crystal_size_max     0.40
_exptl_crystal_size_mid     0.34
_exptl_crystal_size_min     0.32
_exptl_crystal_density_diffrn     2.006
_exptl_crystal_density_meas     ?
_exptl_crystal_density_method     'not measured'
_exptl_crystal_F_000     426
_exptl_absorpt_coefficient_mu     1.571
_exptl_absorpt_correction_type     multi-scan
_exptl_absorpt_process_details
;
(<i>SADABS</i>; Bruker, 2008)
;
_exptl_absorpt_correction_T_min     0.5721
_exptl_absorpt_correction_T_max     0.6332
_exptl_special_details     ?
_diffrn_ambient_temperature     110(2)
_diffrn_radiation_type     MoK\a
_diffrn_radiation_wavelength     0.71073
_diffrn_radiation_source     'fine-focus sealed tube'
_diffrn_radiation_monochromator     graphite
_diffrn_measurement_device_type     'Bruker APEXII CCD'
_diffrn_measurement_method     '\f and \w scans'
_diffrn_detector_area_resol_mean     ?
_diffrn_reflns_number     5357
_diffrn_reflns_av_R_equivalents     0.0212
_diffrn_reflns_av_sigmaI/netI     0.0323
_diffrn_reflns_theta_min     2.00
_diffrn_reflns_theta_max     25.49
_diffrn_reflns_theta_full     25.49
_diffrn_measured_fraction_theta_max     0.985
_diffrn_measured_fraction_theta_full     0.985
_diffrn_reflns_limit_h_min     -9
_diffrn_reflns_limit_h_max     9
_diffrn_reflns_limit_k_min     -11
_diffrn_reflns_limit_k_max     11
_diffrn_reflns_limit_l_min     -13
_diffrn_reflns_limit_l_max     13
_refine_special_details
;
Refinement of <i>F</i>^2^ against ALL reflections. The weighted <i>R</i>-factor
<i>wR</i> and goodness of fit <i>S</i> are based on <i>F</i>^2^, conventional
<i>R</i>-factors <i>R</i> are based on <i>F</i>, with <i>F</i> set to zero for
negative <i>F</i>^2^. The threshold expression of <i>F</i>^2^ >
\s(<i>F</i>^2^) is used only for calculating <i>R</i>-factors(gt) <i>etc</i>.
and is not relevant to the choice of reflections for refinement.
<i>R</i>-factors based on <i>F</i>^2^ are statistically about twice as large
as those based on <i>F</i>, and <i>R</i>- factors based on ALL data will be
even larger.
;
_reflns_number_total     2617
_reflns_number_gt     2333
_reflns_threshold_expression     >2sigma(I)
_refine_ls_structure_factor_coef     Fsqd
_refine_ls_matrix_type     full
_refine_ls_R_factor_all     0.0332
_refine_ls_R_factor_gt     0.0256
_refine_ls_wR_factor_gt     0.0625
_refine_ls_wR_factor_ref     0.0864
_refine_ls_goodness_of_fit_ref     1.097
_refine_ls_restrained_S_all     1.096
_refine_ls_number_reflns     2617
_refine_ls_number_parameters     223
_refine_ls_number_restraints     2
_refine_ls_hydrogen_treatment     mixed
_refine_ls_weighting_scheme     calc
_refine_ls_weighting_details
         'calc w=1/[\s^2^(Fo^2^)+(0.0381P)^2^+3.2233P] where P=(Fo^2^+2Fc^2^)/3'
_atom_sites_solution_hydrogens     geom
_atom_sites_solution_primary     direct
_atom_sites_solution_secondary     difmap
_refine_ls_shift/su_max     0.001
_refine_ls_shift/su_mean     0.000
_refine_diff_density_max     0.817
_refine_diff_density_min     -0.735
_refine_ls_extinction_method     none
_refine_ls_extinction_coef     ?
loop_
    _atom_type_symbol
    _atom_type_description
    _atom_type_scat_dispersion_real
    _atom_type_scat_dispersion_imag
    _atom_type_scat_source
    'C' 'C' 0.0033 0.0016
                         'International Tables Vol C Tables 4.2.6.8 and 6.1.1.4'
    'H' 'H' 0.0000 0.0000
                         'International Tables Vol C Tables 4.2.6.8 and 6.1.1.4'
    'N' 'N' 0.0061 0.0033
                         'International Tables Vol C Tables 4.2.6.8 and 6.1.1.4'
    'O' 'O' 0.0106 0.0060
                         'International Tables Vol C Tables 4.2.6.8 and 6.1.1.4'
    'Cd' 'Cd' -0.8075 1.2024
                         'International Tables Vol C Tables 4.2.6.8 and 6.1.1.4'
_computing_data_collection     'APEX2 (Bruker, 2008)'
_computing_cell_refinement     'SAINT (Bruker, 2008)'
_computing_data_reduction     'SAINT (Bruker, 2008)'
_computing_structure_solution     'SHELXS-97 (Sheldrick, 2008)'
_computing_structure_refinement     'SHELXL-97 (Sheldrick, 2008)'
_computing_molecular_graphics
               'XP in SHELXTL (Sheldrick, 2008) and DIAMOND (Brandenburg, 2006)'
_computing_publication_material     'publCIF (Westrip, 2010)'
loop_
    _atom_site_type_symbol
    _atom_site_label
    _atom_site_fract_x
    _atom_site_fract_y
    _atom_site_fract_z
    _atom_site_U_iso_or_equiv
    _atom_site_adp_type
    _atom_site_calc_flag
    _atom_site_refinement_flags
    _atom_site_occupancy
    _atom_site_symmetry_multiplicity
    _atom_site_disorder_assembly
    _atom_site_disorder_group
    Cd Cd1 0.04544(4) 0.84510(4) 0.07477(3) 0.01071(12) Uani d . 1 1 . .
    N N2 0.2174(5) 1.0166(4) 0.2915(4) 0.0132(8) Uani d . 1 1 . .
    N N1 -0.0501(5) 0.7203(4) 0.2200(4) 0.0142(8) Uani d . 1 1 . .
    C C5 -0.1372(7) 0.5878(6) 0.4074(5) 0.0177(10) Uani d . 1 1 . .
    H H5 -0.1662 0.5412 0.4702 0.021 Uiso calc R 1 1 . .
    C C14 0.3403(6) 1.1629(5) 0.3271(4) 0.0153(9) Uani d . 1 1 . .
    H H14 0.3565 1.2070 0.2604 0.018 Uiso calc R 1 1 . .
    C C3 -0.1898(7) 0.5807(5) 0.1841(5) 0.0174(10) Uani d . 1 1 . .
    H H3 -0.2601 0.5262 0.0933 0.021 Uiso calc R 1 1 . .
    C C13 0.4480(7) 1.2563(5) 0.4588(5) 0.0178(10) Uani d . 1 1 . .
    H H13 0.5356 1.3604 0.4803 0.021 Uiso calc R 1 1 . .
    C C6 0.0091(7) 0.7368(6) 0.4475(4) 0.0155(9) Uani d . 1 1 . .
    C C7 0.0472(6) 0.7983(5) 0.3497(4) 0.0123(9) Uani d . 1 1 . .
    C C11 0.1893(6) 0.9555(5) 0.3877(4) 0.0131(9) Uani d . 1 1 . .
    C C8 0.1133(7) 0.8288(6) 0.5828(4) 0.0180(10) Uani d . 1 1 . .
    H H8 0.0885 0.7863 0.6487 0.022 Uiso calc R 1 1 . .
    C C9 0.2449(7) 0.9734(6) 0.6180(5) 0.0200(10) Uani d . 1 1 . .
    H H9 0.3107 1.0318 0.7084 0.024 Uiso calc R 1 1 . .
    C C10 0.2890(6) 1.0423(5) 0.5221(4) 0.0141(9) Uani d . 1 1 . .
    C C12 0.4230(7) 1.1927(5) 0.5559(5) 0.0187(10) Uani d . 1 1 . .
    H H12 0.4973 1.2515 0.6454 0.022 Uiso calc R 1 1 . .
    C C4 -0.2371(7) 0.5112(6) 0.2757(5) 0.0197(10) Uani d . 1 1 . .
    H H4 -0.3380 0.4114 0.2467 0.024 Uiso calc R 1 1 . .
    O O1W 0.2864(5) 0.7375(4) 0.1138(3) 0.0147(7) Uani d D 1 1 . .
    O O4 0.0112(4) 0.7484(4) -0.1567(3) 0.0166(7) Uani d . 1 1 . .
    O O3 -0.1556(5) 0.5788(4) -0.0899(3) 0.0193(7) Uani d . 1 1 . .
    N N3 -0.1132(5) 0.6148(4) -0.1844(4) 0.0129(8) Uani d . 1 1 . .
    O O5 -0.1930(5) 0.5236(4) -0.2976(3) 0.0226(8) Uani d . 1 1 . .
    O O1 -0.1906(4) 0.9255(4) -0.0170(3) 0.0141(6) Uani d . 1 1 . .
    O O2 -0.3962(5) 0.7674(4) 0.0468(3) 0.0204(7) Uani d . 1 1 . .
    C C1 -0.3553(6) 0.8680(5) -0.0059(4) 0.0103(8) Uani d . 1 1 . .
    C C2 -0.5043(6) 0.9368(5) -0.0573(4) 0.0118(9) Uani d . 1 1 . .
    H H2A -0.6357 0.8539 -0.0978 0.014 Uiso calc R 1 1 . .
    H H2B -0.4758 0.9823 -0.1247 0.014 Uiso calc R 1 1 . .
    H H1B 0.238(7) 0.6402(19) 0.106(5) 0.018 Uiso d D 1 1 . .
    H H1A 0.373(5) 0.736(6) 0.080(5) 0.018 Uiso d D 1 1 . .
loop_
    _atom_site_aniso_label
    _atom_site_aniso_U_11
    _atom_site_aniso_U_22
    _atom_site_aniso_U_33
    _atom_site_aniso_U_12
    _atom_site_aniso_U_13
    _atom_site_aniso_U_23
    Cd1 0.01089(18) 0.01093(18) 0.00981(18) 0.00348(12) 0.00347(12) 0.00352(12)
    N2 0.0124(18) 0.016(2) 0.0127(18) 0.0055(16) 0.0053(15) 0.0070(15)
    N1 0.0144(19) 0.0113(19) 0.0161(19) 0.0050(15) 0.0048(15) 0.0032(15)
    C5 0.023(3) 0.019(2) 0.020(2) 0.010(2) 0.014(2) 0.012(2)
    C14 0.014(2) 0.020(2) 0.015(2) 0.0075(19) 0.0068(18) 0.0064(18)
    C3 0.019(2) 0.012(2) 0.019(2) 0.0028(19) 0.0079(19) 0.0040(18)
    C13 0.015(2) 0.007(2) 0.026(3) -0.0007(18) 0.008(2) 0.0010(19)
    C6 0.020(2) 0.021(2) 0.016(2) 0.013(2) 0.0106(19) 0.0131(19)
    C7 0.011(2) 0.015(2) 0.014(2) 0.0058(18) 0.0053(17) 0.0076(18)
    C11 0.015(2) 0.020(2) 0.011(2) 0.0110(19) 0.0081(17) 0.0057(18)
    C8 0.023(2) 0.027(3) 0.013(2) 0.014(2) 0.0093(19) 0.012(2)
    C9 0.020(2) 0.027(3) 0.014(2) 0.011(2) 0.0046(19) 0.006(2)
    C10 0.015(2) 0.014(2) 0.014(2) 0.0082(18) 0.0056(18) 0.0013(18)
    C12 0.016(2) 0.015(2) 0.018(2) 0.0037(19) 0.0029(19) -0.0013(19)
    C4 0.019(2) 0.017(2) 0.023(3) 0.006(2) 0.011(2) 0.003(2)
    O1W 0.0139(16) 0.0115(16) 0.0203(17) 0.0042(13) 0.0083(13) 0.0062(13)
    O4 0.0154(16) 0.0109(16) 0.0195(17) -0.0002(13) 0.0063(13) 0.0044(13)
    O3 0.0243(18) 0.0210(18) 0.0138(16) 0.0057(15) 0.0113(14) 0.0062(14)
    N3 0.0138(19) 0.0103(19) 0.0136(19) 0.0047(15) 0.0048(15) 0.0019(15)
    O5 0.0228(18) 0.0244(19) 0.0096(16) 0.0025(15) 0.0019(14) -0.0015(14)
    O1 0.0081(15) 0.0195(17) 0.0137(15) 0.0036(13) 0.0037(12) 0.0057(13)
    O2 0.0181(17) 0.0206(18) 0.036(2) 0.0104(14) 0.0169(15) 0.0219(16)
    C1 0.015(2) 0.006(2) 0.011(2) 0.0038(17) 0.0065(17) 0.0012(16)
    C2 0.011(2) 0.011(2) 0.015(2) 0.0026(17) 0.0047(17) 0.0082(18)
_geom_special_details
;
All e.s.d.'s (except the e.s.d. in the dihedral angle between two l.s. planes)
are estimated using the full covariance matrix. The cell e.s.d.'s are taken
into account individually in the estimation of e.s.d.'s in distances, angles
and torsion angles; correlations between e.s.d.'s in cell parameters are only
used when they are defined by crystal symmetry. An approximate (isotropic)
treatment of cell e.s.d.'s is used for estimating e.s.d.'s involving l.s.
planes.
;
loop_
    _geom_bond_atom_site_label_1
    _geom_bond_atom_site_label_2
    _geom_bond_site_symmetry_2
    _geom_bond_distance
    _geom_bond_publ_flag
    Cd1 O1 . 2.253(3) ?
    Cd1 O1W . 2.355(3) ?
    Cd1 N1 . 2.358(4) ?
    Cd1 N2 . 2.360(4) ?
    Cd1 O1 2_575 2.439(3) ?
    Cd1 O4 . 2.470(3) ?
    Cd1 O3 . 2.511(3) ?
    N2 C14 . 1.327(6) ?
    N2 C11 . 1.365(6) ?
    N1 C3 . 1.330(6) ?
    N1 C7 . 1.355(6) ?
    C5 C4 . 1.374(7) ?
    C5 C6 . 1.407(7) ?
    C5 H5 . 0.9500 ?
    C14 C13 . 1.410(6) ?
    C14 H14 . 0.9500 ?
    C3 C4 . 1.405(7) ?
    C3 H3 . 0.9500 ?
    C13 C12 . 1.381(7) ?
    C13 H13 . 0.9500 ?
    C6 C7 . 1.406(6) ?
    C6 C8 . 1.435(7) ?
    C7 C11 . 1.453(6) ?
    C11 C10 . 1.414(6) ?
    C8 C9 . 1.340(7) ?
    C8 H8 . 0.9500 ?
    C9 C10 . 1.437(7) ?
    C9 H9 . 0.9500 ?
    C10 C12 . 1.389(7) ?
    C12 H12 . 0.9500 ?
    C4 H4 . 0.9500 ?
    O1W H1B . 0.859(10) ?
    O1W H1A . 0.859(10) ?
    O4 N3 . 1.254(5) ?
    O3 N3 . 1.275(5) ?
    N3 O5 . 1.234(5) ?
    O1 C1 . 1.282(5) ?
    O1 Cd1 2_575 2.439(3) ?
    O2 C1 . 1.232(5) ?
    C1 C2 . 1.521(6) ?
    C2 C2 2_475 1.528(9) ?
    C2 H2A . 0.9900 ?
    C2 H2B . 0.9900 ?
loop_
    _geom_angle_atom_site_label_1
    _geom_angle_atom_site_label_2
    _geom_angle_atom_site_label_3
    _geom_angle_site_symmetry_1
    _geom_angle_site_symmetry_3
    _geom_angle
    _geom_angle_publ_flag
    O1 Cd1 O1W . . 165.04(11) ?
    O1 Cd1 N1 . . 107.49(12) ?
    O1W Cd1 N1 . . 83.07(12) ?
    O1 Cd1 N2 . . 107.06(12) ?
    O1W Cd1 N2 . . 86.20(12) ?
    N1 Cd1 N2 . . 70.97(13) ?
    O1 Cd1 O1 . 2_575 71.54(12) ?
    O1W Cd1 O1 . 2_575 103.94(10) ?
    N1 Cd1 O1 . 2_575 153.21(12) ?
    N2 Cd1 O1 . 2_575 83.58(11) ?
    O1 Cd1 O4 . . 81.10(11) ?
    O1W Cd1 O4 . . 83.94(11) ?
    N1 Cd1 O4 . . 133.14(12) ?
    N2 Cd1 O4 . . 152.10(12) ?
    O1 Cd1 O4 2_575 . 73.64(10) ?
    O1 Cd1 O3 . . 87.96(11) ?
    O1W Cd1 O3 . . 82.85(11) ?
    N1 Cd1 O3 . . 82.58(12) ?
    N2 Cd1 O3 . . 152.40(12) ?
    O1 Cd1 O3 2_575 . 123.65(10) ?
    O4 Cd1 O3 . . 51.17(10) ?
    C14 N2 C11 . . 118.1(4) ?
    C14 N2 Cd1 . . 126.2(3) ?
    C11 N2 Cd1 . . 115.7(3) ?
    C3 N1 C7 . . 118.5(4) ?
    C3 N1 Cd1 . . 125.0(3) ?
    C7 N1 Cd1 . . 116.5(3) ?
    C4 C5 C6 . . 118.8(4) ?
    C4 C5 H5 . . 120.6 ?
    C6 C5 H5 . . 120.6 ?
    N2 C14 C13 . . 123.4(4) ?
    N2 C14 H14 . . 118.3 ?
    C13 C14 H14 . . 118.3 ?
    N1 C3 C4 . . 122.3(4) ?
    N1 C3 H3 . . 118.9 ?
    C4 C3 H3 . . 118.9 ?
    C12 C13 C14 . . 118.3(4) ?
    C12 C13 H13 . . 120.8 ?
    C14 C13 H13 . . 120.8 ?
    C7 C6 C5 . . 117.9(4) ?
    C7 C6 C8 . . 119.6(4) ?
    C5 C6 C8 . . 122.5(4) ?
    N1 C7 C6 . . 122.8(4) ?
    N1 C7 C11 . . 117.9(4) ?
    C6 C7 C11 . . 119.3(4) ?
    N2 C11 C10 . . 122.0(4) ?
    N2 C11 C7 . . 118.5(4) ?
    C10 C11 C7 . . 119.4(4) ?
    C9 C8 C6 . . 121.2(4) ?
    C9 C8 H8 . . 119.4 ?
    C6 C8 H8 . . 119.4 ?
    C8 C9 C10 . . 121.5(4) ?
    C8 C9 H9 . . 119.2 ?
    C10 C9 H9 . . 119.2 ?
    C12 C10 C11 . . 118.3(4) ?
    C12 C10 C9 . . 122.7(4) ?
    C11 C10 C9 . . 119.0(4) ?
    C13 C12 C10 . . 119.8(4) ?
    C13 C12 H12 . . 120.1 ?
    C10 C12 H12 . . 120.1 ?
    C5 C4 C3 . . 119.9(4) ?
    C5 C4 H4 . . 120.1 ?
    C3 C4 H4 . . 120.1 ?
    Cd1 O1W H1B . . 112(4) ?
    Cd1 O1W H1A . . 132(4) ?
    H1B O1W H1A . . 99(5) ?
    N3 O4 Cd1 . . 97.2(2) ?
    N3 O3 Cd1 . . 94.7(2) ?
    O5 N3 O4 . . 121.9(4) ?
    O5 N3 O3 . . 121.5(4) ?
    O4 N3 O3 . . 116.6(3) ?
    C1 O1 Cd1 . . 117.6(3) ?
    C1 O1 Cd1 . 2_575 132.2(3) ?
    Cd1 O1 Cd1 . 2_575 108.46(12) ?
    O2 C1 O1 . . 124.8(4) ?
    O2 C1 C2 . . 119.1(4) ?
    O1 C1 C2 . . 116.0(4) ?
    C1 C2 C2 . 2_475 108.6(4) ?
    C1 C2 H2A . . 110.0 ?
    C2 C2 H2A 2_475 . 110.0 ?
    C1 C2 H2B . . 110.0 ?
    C2 C2 H2B 2_475 . 110.0 ?
    H2A C2 H2B . . 108.4 ?
loop_
    _geom_torsion_atom_site_label_1
    _geom_torsion_atom_site_label_2
    _geom_torsion_atom_site_label_3
    _geom_torsion_atom_site_label_4
    _geom_torsion_site_symmetry_1
    _geom_torsion_site_symmetry_2
    _geom_torsion_site_symmetry_3
    _geom_torsion_site_symmetry_4
    _geom_torsion
    _geom_torsion_publ_flag
    O1 Cd1 N2 C14 . . . . -73.4(4) ?
    O1W Cd1 N2 C14 . . . . 99.5(4) ?
    N1 Cd1 N2 C14 . . . . -176.5(4) ?
    O1 Cd1 N2 C14 2_575 . . . -5.0(3) ?
    O4 Cd1 N2 C14 . . . . 30.1(5) ?
    O3 Cd1 N2 C14 . . . . 166.2(3) ?
    O1 Cd1 N2 C11 . . . . 108.4(3) ?
    O1W Cd1 N2 C11 . . . . -78.7(3) ?
    N1 Cd1 N2 C11 . . . . 5.3(3) ?
    O1 Cd1 N2 C11 2_575 . . . 176.8(3) ?
    O4 Cd1 N2 C11 . . . . -148.1(3) ?
    O3 Cd1 N2 C11 . . . . -12.0(5) ?
    O1 Cd1 N1 C3 . . . . 72.5(4) ?
    O1W Cd1 N1 C3 . . . . -96.7(4) ?
    N2 Cd1 N1 C3 . . . . 175.0(4) ?
    O1 Cd1 N1 C3 2_575 . . . 156.0(3) ?
    O4 Cd1 N1 C3 . . . . -21.7(4) ?
    O3 Cd1 N1 C3 . . . . -13.0(4) ?
    O1 Cd1 N1 C7 . . . . -107.8(3) ?
    O1W Cd1 N1 C7 . . . . 83.1(3) ?
    N2 Cd1 N1 C7 . . . . -5.3(3) ?
    O1 Cd1 N1 C7 2_575 . . . -24.3(5) ?
    O4 Cd1 N1 C7 . . . . 158.0(3) ?
    O3 Cd1 N1 C7 . . . . 166.7(3) ?
    C11 N2 C14 C13 . . . . 2.3(6) ?
    Cd1 N2 C14 C13 . . . . -175.8(3) ?
    C7 N1 C3 C4 . . . . -1.1(7) ?
    Cd1 N1 C3 C4 . . . . 178.6(3) ?
    N2 C14 C13 C12 . . . . -0.6(7) ?
    C4 C5 C6 C7 . . . . -1.0(7) ?
    C4 C5 C6 C8 . . . . 176.5(4) ?
    C3 N1 C7 C6 . . . . 1.3(6) ?
    Cd1 N1 C7 C6 . . . . -178.5(3) ?
    C3 N1 C7 C11 . . . . -175.4(4) ?
    Cd1 N1 C7 C11 . . . . 4.8(5) ?
    C5 C6 C7 N1 . . . . -0.2(7) ?
    C8 C6 C7 N1 . . . . -177.8(4) ?
    C5 C6 C7 C11 . . . . 176.4(4) ?
    C8 C6 C7 C11 . . . . -1.1(6) ?
    C14 N2 C11 C10 . . . . -1.1(6) ?
    Cd1 N2 C11 C10 . . . . 177.3(3) ?
    C14 N2 C11 C7 . . . . 176.7(4) ?
    Cd1 N2 C11 C7 . . . . -5.0(5) ?
    N1 C7 C11 N2 . . . . 0.2(6) ?
    C6 C7 C11 N2 . . . . -176.7(4) ?
    N1 C7 C11 C10 . . . . 178.0(4) ?
    C6 C7 C11 C10 . . . . 1.1(6) ?
    C7 C6 C8 C9 . . . . 0.8(7) ?
    C5 C6 C8 C9 . . . . -176.6(5) ?
    C6 C8 C9 C10 . . . . -0.6(7) ?
    N2 C11 C10 C12 . . . . -1.8(6) ?
    C7 C11 C10 C12 . . . . -179.5(4) ?
    N2 C11 C10 C9 . . . . 176.9(4) ?
    C7 C11 C10 C9 . . . . -0.9(6) ?
    C8 C9 C10 C12 . . . . 179.2(4) ?
    C8 C9 C10 C11 . . . . 0.6(7) ?
    C14 C13 C12 C10 . . . . -2.4(7) ?
    C11 C10 C12 C13 . . . . 3.5(7) ?
    C9 C10 C12 C13 . . . . -175.1(4) ?
    C6 C5 C4 C3 . . . . 1.2(7) ?
    N1 C3 C4 C5 . . . . -0.1(7) ?
    O1 Cd1 O4 N3 . . . . -91.1(2) ?
    O1W Cd1 O4 N3 . . . . 89.2(2) ?
    N1 Cd1 O4 N3 . . . . 14.6(3) ?
    N2 Cd1 O4 N3 . . . . 159.1(3) ?
    O1 Cd1 O4 N3 2_575 . . . -164.3(3) ?
    O3 Cd1 O4 N3 . . . . 3.5(2) ?
    O1 Cd1 O3 N3 . . . . 76.8(2) ?
    O1W Cd1 O3 N3 . . . . -91.4(2) ?
    N1 Cd1 O3 N3 . . . . -175.3(3) ?
    N2 Cd1 O3 N3 . . . . -158.8(3) ?
    O1 Cd1 O3 N3 2_575 . . . 10.6(3) ?
    O4 Cd1 O3 N3 . . . . -3.4(2) ?
    Cd1 O4 N3 O5 . . . . 172.9(3) ?
    Cd1 O4 N3 O3 . . . . -6.0(4) ?
    Cd1 O3 N3 O5 . . . . -173.1(3) ?
    Cd1 O3 N3 O4 . . . . 5.9(4) ?
    O1W Cd1 O1 C1 . . . . 118.5(4) ?
    N1 Cd1 O1 C1 . . . . -15.1(3) ?
    N2 Cd1 O1 C1 . . . . -90.0(3) ?
    O1 Cd1 O1 C1 2_575 . . . -166.9(4) ?
    O4 Cd1 O1 C1 . . . . 117.4(3) ?
    O3 Cd1 O1 C1 . . . . 66.4(3) ?
    O1W Cd1 O1 Cd1 . . . 2_575 -74.6(4) ?
    N1 Cd1 O1 Cd1 . . . 2_575 151.83(13) ?
    N2 Cd1 O1 Cd1 . . . 2_575 76.95(14) ?
    O1 Cd1 O1 Cd1 2_575 . . 2_575 0.0 ?
    O4 Cd1 O1 Cd1 . . . 2_575 -75.62(12) ?
    O3 Cd1 O1 Cd1 . . . 2_575 -126.61(12) ?
    Cd1 O1 C1 O2 . . . . -2.9(6) ?
    Cd1 O1 C1 O2 2_575 . . . -166.1(3) ?
    Cd1 O1 C1 C2 . . . . 174.2(3) ?
    Cd1 O1 C1 C2 2_575 . . . 11.0(5) ?
    O2 C1 C2 C2 . . . 2_475 81.3(6) ?
    O1 C1 C2 C2 . . . 2_475 -96.0(5) ?
loop_
    _geom_hbond_atom_site_label_D
    _geom_hbond_atom_site_label_H
    _geom_hbond_atom_site_label_A
    _geom_hbond_site_symmetry_A
    _geom_hbond_distance_DH
    _geom_hbond_distance_HA
    _geom_hbond_distance_DA
    _geom_hbond_angle_DHA
    O1W H1B O3 2_565 0.859(10) 1.930(12) 2.786(5) 174(5)
    O1W H1A O2 1_655 0.859(10) 1.875(17) 2.716(4) 166(5)
data_global
_journal_date_recd_electronic     2012-05-28
_journal_date_accepted     2012-06-04
_journal_name_full     'Acta Crystallographica, Section E'
_journal_year     2012
_journal_volume     68
_journal_issue      7
_journal_page_first     m899
_journal_page_last     m899
_journal_paper_category     QM
_journal_paper_doi     10.1107/S1600536812025287
_journal_coeditor_code     WM2640
_publ_contact_author_name     'Zhu-Qing Gao'
_publ_contact_author_address
;
School of Chemical and Biological Engineering, Taiyuan University of
Science and Technology, Taiyuan 030021, People's Republic of China
;
_publ_contact_author_email     'zqgao2008@163.com'
_publ_contact_author_fax     '+860351-6082495'
_publ_contact_author_phone     '+860351-6082495'
_publ_section_title
;\
Poly[diaquabis(nitrato-\k^2^<i>O</i>,<i>O</i>')bis(1,10-phenanthroline-\
\k^2^<i>N</i>,<i>N</i>')-\m~3~-succinato-dicadmium]
;
loop_
    _publ_author_name
    _publ_author_footnote
    _publ_author_address
    'Li, Hong-Jin' ?
;
School of Chemical and Biological Engineering,
Taiyuan University of Science and Technology, Taiyuan 030021,
People's Republic of China
;
    'Gao, Zhu-Qing' .
;
School of Chemical and Biological Engineering,
Taiyuan University of Science and Technology, Taiyuan 030021,
People's Republic of China
;
    'Gu, Jin-Zhong' .
;
College of Chemistry and Chemical Engineering,
Lanzhou University, Lanzhou 730000, People's Republic of China
;
