# Supplementary material for: Poly[diaqua­bis­(nitrato-κ2 O,O′)bis­(1,10-phenanthroline-κ2 N,N′)-μ3-succinato-dicadmium]
Source: Acta Crystallogr Sect E Struct Rep Online. 2012 Jun 13;68(Pt 7):m899. doi: 10.1107/S1600536812025287 (PMC3393172; doi:10.1107/S1600536812025287)
Supplement: Supplementary file 2 [file e-68-0m899-Isup2.hkl]

# 
# h,k,l, Fc-squared, Fo-squared, sigma(Fo-squared) and status flag 
# 
data_I
_shelx_title ' L1012163m in P-1' 
_shelx_refln_list_code          4 
_shelx_F_calc_maximum      225.65 
_exptl_crystal_F_000       426.00 
_reflns_d_resolution_high  0.8257 
 
loop_ 
 _symmetry_equiv_pos_as_xyz 
 'x, y, z' 
 '-x, -y, -z' 
 
_cell_length_a     7.7349 
_cell_length_b     9.4467 
_cell_length_c    11.2063 
_cell_angle_alpha 102.284 
_cell_angle_beta  106.059 
_cell_angle_gamma 107.003 
 
_shelx_F_squared_multiplier     1.000 
 
loop_ 
 _refln_index_h 
 _refln_index_k 
 _refln_index_l 
 _refln_F_squared_calc 
 _refln_F_squared_meas 
 _refln_F_squared_sigma 
 _refln_observed_status 
   1   0   0    14908.77    14565.07    162.61 o 
   2   0   0     1749.58     1857.06     25.84 o 
   3   0   0      858.11      822.87     16.38 o 
   4   0   0     1188.44     1199.28     32.05 o 
   5   0   0      735.60      763.33     23.80 o 
   6   0   0       11.82        7.14      8.45 o 
   7   0   0      250.62      250.69     28.95 o 
   8   0   0      510.72      467.28     42.40 o 
  -8   1   0     1579.85     1587.35     68.73 o 
  -7   1   0     2361.53     2415.11     55.70 o 
  -6   1   0     1372.02     1327.36     33.96 o 
  -5   1   0     2609.01     2482.97     41.22 o 
  -4   1   0     1804.77     1786.97     36.63 o 
  -3   1   0      649.67      700.29     14.46 o 
  -2   1   0      282.72      323.39      7.74 o 
  -1   1   0      503.77      541.49     12.48 o 
   0   1   0     5314.82     5512.17    135.68 o 
   1   1   0       16.42       19.22      2.47 o 
   2   1   0     6882.62     7249.84     98.06 o 
   3   1   0     3431.25     3485.23     47.56 o 
   4   1   0     8362.68     8614.18    128.56 o 
   5   1   0     2905.22     2939.41     56.12 o 
   6   1   0      791.70      743.37     28.42 o 
   7   1   0       99.48       44.22     29.69 o 
   8   1   0      109.05       58.51     33.25 o 
  -8   2   0      413.04      392.74     25.49 o 
  -7   2   0     1694.22     1777.69     46.40 o 
  -6   2   0      758.55      774.96     27.04 o 
  -5   2   0     2368.06     2381.35     38.10 o 
  -4   2   0     2585.58     2543.76     37.41 o 
  -3   2   0    24164.82    24161.84    867.33 o 
  -2   2   0    50919.00    49693.58   1108.75 o 
  -1   2   0     3732.22     3828.95     55.78 o 
   0   2   0     1257.48     1258.69     23.17 o 
   1   2   0       32.10       27.67      4.98 o 
   2   2   0       11.25       25.03      4.53 o 
   3   2   0      201.87      254.06      9.76 o 
   4   2   0     1464.14     1423.63     27.06 o 
   5   2   0     1760.85     1837.75     45.38 o 
   6   2   0     1452.90     1398.88     41.72 o 
   7   2   0      371.82      348.84     25.32 o 
  -8   3   0      469.49      480.41     27.14 o 
  -7   3   0      354.74      360.59     21.63 o 
  -6   3   0       77.89       76.20     14.28 o 
  -5   3   0     1767.83     1777.22     67.89 o 
  -4   3   0      107.95       76.66     10.57 o 
  -3   3   0     7673.10     8283.82    123.56 o 
  -2   3   0      894.18      841.96     20.73 o 
  -1   3   0      348.85      290.26     10.60 o 
   0   3   0     7037.82     7656.34    133.70 o 
   1   3   0     9628.79    10450.11    221.29 o 
   2   3   0     6810.28     7420.11    113.87 o 
   3   3   0      338.48      333.85     11.65 o 
   4   3   0        1.71       -0.50      9.47 o 
   5   3   0       91.67       59.67     15.02 o 
   6   3   0      184.62      148.09     21.58 o 
   7   3   0      261.47      237.66     43.19 o 
  -9   4   0      654.80      706.56     35.38 o 
  -8   4   0     1001.15     1022.71     38.08 o 
  -7   4   0     2040.86     2054.04     51.74 o 
  -6   4   0      900.04      864.95     29.91 o 
  -5   4   0     4344.78     4439.87    117.51 o 
  -4   4   0     7170.52     7929.15    123.92 o 
  -3   4   0      474.98      476.25     17.33 o 
  -2   4   0       96.03       86.91     13.58 o 
  -1   4   0     3121.00     3139.15     52.66 o 
   0   4   0       10.50        0.21      4.77 o 
   1   4   0     1252.48     1186.13     28.51 o 
   2   4   0     3477.64     3561.01    110.47 o 
   3   4   0     1640.23     1724.60     57.80 o 
   4   4   0      795.88      728.22     28.40 o 
   5   4   0      700.06      719.60     43.39 o 
   6   4   0      730.25      759.11     34.37 o 
  -8   5   0      779.26      792.53     34.19 o 
  -7   5   0     1545.93     1571.48     45.78 o 
  -6   5   0     1415.30     1429.39     40.71 o 
  -5   5   0     2465.76     2423.84     53.37 o 
  -4   5   0      106.50      101.18     28.77 o 
  -3   5   0     2174.42     2206.33     33.07 o 
  -2   5   0     3243.95     3366.96     55.63 o 
  -1   5   0     2025.58     2150.28     33.85 o 
   0   5   0      760.65      834.77     18.47 o 
   1   5   0      193.76      212.93      9.70 o 
   2   5   0      988.27      986.75     30.48 o 
   3   5   0     1539.92     1540.95     42.46 o 
   4   5   0      973.56      928.11     35.23 o 
   5   5   0     1358.30     1375.39     45.42 o 
  -8   6   0       10.61        6.50     17.39 o 
  -7   6   0      616.37      560.73     27.94 o 
  -6   6   0      296.71      275.05     33.70 o 
  -5   6   0      281.09      248.67     17.34 o 
  -4   6   0     1395.30     1297.68     36.07 o 
  -3   6   0     3157.42     3323.74     63.96 o 
  -2   6   0      847.68      754.39     18.19 o 
  -1   6   0     1921.44     1809.12     37.49 o 
   0   6   0      531.69      539.47     16.06 o 
   1   6   0      958.84     1001.37     45.93 o 
   2   6   0      388.67      360.42     20.12 o 
   3   6   0      200.67      185.84     67.64 o 
   4   6   0        6.42       10.32     16.65 o 
   5   6   0      111.85       68.36     56.22 o 
  -8   7   0      591.17      578.30     31.46 o 
  -7   7   0      392.99      377.94     24.32 o 
  -6   7   0      295.51      304.56     23.29 o 
  -5   7   0      194.66      241.01     21.80 o 
  -4   7   0        2.60        3.15     11.34 o 
  -3   7   0        2.95       -1.54      9.71 o 
  -2   7   0       39.79       35.31     16.29 o 
  -1   7   0     1823.60     1814.96     33.62 o 
   0   7   0     2106.73     2053.46     52.46 o 
   1   7   0     2444.04     2545.70     58.20 o 
   2   7   0     2105.27     2086.89     53.86 o 
   3   7   0     2753.77     2879.04     69.30 o 
   4   7   0      323.51      296.38     39.70 o 
  -8   8   0      229.81      272.38     28.42 o 
  -7   8   0      429.58      408.91     26.40 o 
  -6   8   0     2129.73     2122.44     56.75 o 
  -5   8   0     1445.76     1427.91     43.35 o 
  -4   8   0      434.57      382.94     21.81 o 
  -3   8   0       43.57       31.11     12.98 o 
  -2   8   0      203.55      173.77     18.27 o 
  -1   8   0       74.70       69.44     25.83 o 
   0   8   0       93.35       71.81     27.86 o 
   1   8   0      184.19      199.08     22.04 o 
   2   8   0      354.98      356.14     24.83 o 
   3   8   0      945.87     1017.36     41.59 o 
  -7   9   0      167.32      110.20     22.41 o 
  -6   9   0      357.75      364.51     25.46 o 
  -5   9   0      178.32      201.78     22.92 o 
  -4   9   0     1113.98     1108.36     42.35 o 
  -3   9   0     1087.74     1106.16     39.09 o 
  -2   9   0     2300.79     2226.68     53.49 o 
  -1   9   0     1933.44     2151.22     80.42 o 
   0   9   0     2172.55     2111.11     76.15 o 
   1   9   0      489.86      469.80     27.83 o 
   2   9   0       11.34      -20.03     20.34 o 
  -6  10   0        0.56      -13.35     18.65 o 
  -5  10   0        2.94        1.11     35.69 o 
  -4  10   0       94.63       65.63     42.60 o 
  -2  10   0      781.93      726.04     47.58 o 
  -1  10   0      362.08      427.99     40.31 o 
   0  10   0     1378.61     1397.52     46.89 o 
  -4  11   0     1119.11     1171.97     64.41 o 
  -3  11   0      418.03      459.40     42.55 o 
   2 -11   1        9.63       27.86     27.04 o 
   3 -11   1      619.19      588.22     45.70 o 
   4 -11   1     1781.47     1907.35     56.29 o 
   5 -11   1      820.31      956.77     41.40 o 
  -1 -10   1     1122.00     1178.14     44.33 o 
   0 -10   1      745.40      751.76     49.82 o 
   1 -10   1       42.20       44.79     27.71 o 
   2 -10   1      628.59      546.79     40.21 o 
   3 -10   1        5.46        3.74     15.56 o 
   4 -10   1      268.97      325.18     26.10 o 
   5 -10   1      332.28      342.62     29.91 o 
   6 -10   1      540.94      554.65     32.14 o 
  -2  -9   1      212.89      246.69     86.12 o 
  -1  -9   1      571.45      618.85     45.14 o 
   0  -9   1      525.66      621.30     29.26 o 
   1  -9   1     1344.13     1388.53     60.90 o 
   2  -9   1     2189.95     2223.92     53.28 o 
   3  -9   1      507.85      545.64     33.20 o 
   4  -9   1      770.45      735.32     33.70 o 
   5  -9   1      114.34       98.07     19.19 o 
   6  -9   1       11.65      -10.14     15.37 o 
   7  -9   1        0.14       -2.85     18.34 o 
  -3  -8   1      837.01      854.90     37.56 o 
  -2  -8   1        0.67      -21.02     14.79 o 
  -1  -8   1        6.00       12.61     13.79 o 
   0  -8   1      113.50      141.52     36.04 o 
   1  -8   1     1521.89     1501.70     31.85 o 
   2  -8   1     1105.74     1041.14     32.15 o 
   3  -8   1      614.86      561.58     24.69 o 
   4  -8   1     3220.95     3145.63     67.78 o 
   5  -8   1     1925.52     1913.41     87.64 o 
   6  -8   1     1155.24     1197.97     40.68 o 
   7  -8   1      322.48      337.57     24.75 o 
   8  -8   1       42.23       49.82     20.42 o 
  -4  -7   1      865.80      993.43     58.82 o 
  -3  -7   1     1412.67     1484.91     45.55 o 
  -2  -7   1      106.90       94.00     23.84 o 
  -1  -7   1     1170.18     1148.96     34.87 o 
   0  -7   1      857.27      826.48     21.87 o 
   1  -7   1       53.98       32.07      8.58 o 
   2  -7   1        8.31       22.58      7.61 o 
   3  -7   1       24.38       14.79     10.53 o 
   4  -7   1      531.22      504.07     23.60 o 
   5  -7   1      845.03      830.84     44.61 o 
   6  -7   1     1417.44     1419.94     43.21 o 
   7  -7   1      986.25      953.80     37.39 o 
   8  -7   1     1316.68     1354.99     46.92 o 
  -5  -6   1       40.08       32.33     28.52 o 
  -4  -6   1      453.63      456.53     27.65 o 
  -3  -6   1     1288.31     1448.41     46.95 o 
  -2  -6   1     1852.17     1855.26     45.62 o 
  -1  -6   1     2423.13     2481.21     47.98 o 
   0  -6   1     1088.88     1002.55     26.86 o 
   1  -6   1     3542.26     3443.25     57.75 o 
   2  -6   1     4459.44     4709.50     63.41 o 
   3  -6   1     1660.35     1583.26     47.94 o 
   4  -6   1      498.39      494.00     21.19 o 
   5  -6   1        7.79       -3.41     19.09 o 
   6  -6   1      501.27      441.00     23.86 o 
   7  -6   1      600.82      596.19     28.91 o 
   8  -6   1      164.43      197.39     25.44 o 
  -6  -5   1     1090.31     1087.58     64.00 o 
  -5  -5   1       94.55       69.32     46.29 o 
  -4  -5   1        1.52        4.21     12.58 o 
  -3  -5   1      175.89      121.67     31.67 o 
  -2  -5   1      118.04      118.24     15.19 o 
  -1  -5   1      628.26      649.73     16.56 o 
   0  -5   1      187.44       98.17     15.33 o 
   1  -5   1     2719.89     2863.38     41.84 o 
   2  -5   1     4663.31     4783.74     62.08 o 
   3  -5   1     2029.29     2066.50     44.10 o 
   4  -5   1     1301.90     1312.14     34.77 o 
   5  -5   1     2103.41     2038.02     47.87 o 
   6  -5   1     2174.87     2174.69     52.60 o 
   7  -5   1      528.84      482.01     25.75 o 
   8  -5   1      306.97      342.22     37.57 o 
  -6  -4   1     1768.37     1724.57    118.93 o 
  -5  -4   1     1702.14     1255.34     53.48 o 
  -3  -4   1     2529.58     2568.43     49.66 o 
  -2  -4   1     1646.86     1640.59     34.42 o 
  -1  -4   1     1979.97     2062.97     38.61 o 
   0  -4   1     2082.18     2307.94     61.18 o 
   1  -4   1      430.75      401.71     14.22 o 
   2  -4   1      817.34      728.98     14.57 o 
   3  -4   1     2189.10     2134.83     49.13 o 
   4  -4   1     2020.49     1838.01     41.05 o 
   5  -4   1     2303.56     2185.44     48.90 o 
   6  -4   1     1825.34     1809.70     78.31 o 
   7  -4   1     1665.34     1657.71    100.81 o 
   8  -4   1     1151.62     1183.62     41.42 o 
  -7  -3   1      107.10       44.13     29.03 o 
  -6  -3   1      161.91      105.14     39.25 o 
  -5  -3   1      587.46      417.31     30.09 o 
  -4  -3   1     1119.99     1113.16     29.52 o 
  -3  -3   1     2652.74     2764.40    100.02 o 
  -2  -3   1     3348.77     3179.80    126.86 o 
  -1  -3   1     7172.60     7034.10    462.37 o 
   1  -3   1     1577.32     1517.87     22.63 o 
   2  -3   1     1098.70     1054.03     24.25 o 
   3  -3   1     2123.00     2121.44     52.72 o 
   4  -3   1      528.18      525.37     12.93 o 
   5  -3   1      169.02      159.33     13.94 o 
   6  -3   1      200.91      190.10     23.69 o 
   7  -3   1     1656.12     1610.89     44.73 o 
   8  -3   1      650.41      636.18     30.46 o 
  -7  -2   1      899.36      904.81     35.31 o 
  -6  -2   1     1811.09     1753.85     46.97 o 
  -5  -2   1      664.56      659.34     19.77 o 
  -4  -2   1       81.31      100.40     18.94 o 
  -3  -2   1        0.08        0.96      4.49 o 
  -2  -2   1      379.92      453.22     10.96 o 
  -1  -2   1     3832.08     3876.69     47.89 o 
   0  -2   1     3780.68     3933.31    220.96 o 
   1  -2   1     5085.61     5268.80     74.83 o 
   2  -2   1     4068.96     3874.80     48.25 o 
   3  -2   1    10354.03    10459.46    121.80 o 
   4  -2   1     1659.05     1624.15     27.42 o 
   5  -2   1     1817.39     1726.26     30.91 o 
   6  -2   1      364.89      356.90     19.33 o 
   7  -2   1      508.72      581.76     51.80 o 
   8  -2   1       23.96       21.50     26.03 o 
  -8  -1   1      777.76      777.79     48.50 o 
  -7  -1   1      985.45     1019.99     35.80 o 
  -6  -1   1     2761.94     2795.94     57.14 o 
  -5  -1   1     4583.55     4526.99     64.24 o 
  -4  -1   1     2562.20     2414.37     96.92 o 
  -3  -1   1      600.91      526.75     22.34 o 
  -2  -1   1     1970.23     2108.45     29.24 o 
  -1  -1   1      351.90      356.95     17.86 o 
   0  -1   1       55.87       52.67      5.39 o 
   1  -1   1     1150.16     1197.36     17.05 o 
   2  -1   1      167.82      175.53      6.24 o 
   3  -1   1     1287.91     1288.24     24.75 o 
   4  -1   1     3536.67     3459.46     48.64 o 
   5  -1   1     3737.81     3726.52     68.32 o 
   6  -1   1      707.36      706.74     20.93 o 
   7  -1   1     2453.31     2335.70     81.90 o 
   8  -1   1      247.99      179.35     37.11 o 
  -8   0   1       73.03       23.94     27.96 o 
  -7   0   1        1.15        4.57     10.45 o 
  -6   0   1      574.53      527.19     18.21 o 
  -5   0   1      608.98      580.37     17.98 o 
  -4   0   1     1130.80     1099.09     21.55 o 
  -3   0   1     3546.45     3397.80     55.19 o 
  -2   0   1     7076.15     7418.81     85.95 o 
  -1   0   1     8999.44     9224.16    173.15 o 
   0   0   1     6289.79     6478.83     93.95 o 
   1   0   1      862.29      824.60     12.58 o 
   2   0   1      716.35      704.76     33.71 o 
   3   0   1      632.13      556.74     37.90 o 
   4   0   1       12.01        7.04      5.71 o 
   5   0   1        8.36        7.40      7.32 o 
   6   0   1      194.21      168.27     26.49 o 
   7   0   1     1680.33     1686.68     69.44 o 
   8   0   1      443.38      418.33     40.87 o 
  -8   1   1     1776.20     1747.50     48.18 o 
  -7   1   1     1614.41     1598.63     42.50 o 
  -6   1   1       11.11       40.38     21.39 o 
  -5   1   1      383.74      360.47     13.11 o 
  -4   1   1        5.47        0.07      4.51 o 
  -3   1   1      285.26      280.51      8.85 o 
  -2   1   1     6743.77     7250.22     86.93 o 
  -1   1   1     4453.94     4779.13     57.83 o 
   0   1   1     4702.78     4980.32     72.25 o 
   1   1   1     2485.09     2421.53     31.47 o 
   2   1   1     5298.81     5314.88     94.28 o 
   3   1   1     3319.10     3345.04     46.34 o 
   4   1   1     2865.79     2853.47     43.54 o 
   5   1   1     1367.06     1370.43     37.64 o 
   6   1   1       25.89        5.70     13.16 o 
   7   1   1       28.03        2.66     16.14 o 
  -9   2   1      344.80      278.43     43.26 o 
  -8   2   1     1315.57     1325.52     52.16 o 
  -7   2   1     1052.74     1082.60     34.41 o 
  -6   2   1      554.91      531.44     26.69 o 
  -5   2   1     4055.14     3910.97     55.17 o 
  -4   2   1     6982.88     7288.06    116.28 o 
  -3   2   1     4325.26     4370.73     55.13 o 
  -2   2   1     2128.57     2428.71     32.25 o 
  -1   2   1       33.11       42.41      4.78 o 
   0   2   1       36.03       37.71      3.52 o 
   1   2   1      482.75      448.77     24.11 o 
   2   2   1     2439.88     2489.31     38.81 o 
   3   2   1      404.20      352.87     11.39 o 
   4   2   1     2877.41     2950.33     60.13 o 
   5   2   1     2296.68     2250.86     57.98 o 
   6   2   1      622.38      589.64     32.97 o 
   7   2   1      696.56      688.27     32.96 o 
  -9   3   1       98.27       51.46     30.96 o 
  -8   3   1       70.76       67.95     17.44 o 
  -7   3   1       81.50       59.74     14.42 o 
  -6   3   1      781.63      730.96     29.61 o 
  -5   3   1     1430.31     1504.01     27.05 o 
  -4   3   1     7507.72     7927.44    102.55 o 
  -3   3   1     9030.77     9501.08    112.02 o 
  -2   3   1     1799.46     1724.44     25.54 o 
  -1   3   1     1056.40     1002.34     17.22 o 
   0   3   1     5865.74     6125.05     73.76 o 
   1   3   1     3229.12     3354.50     44.48 o 
   2   3   1      318.04      301.58      9.46 o 
   3   3   1        6.39        6.30      8.67 o 
   4   3   1      846.38      847.75     29.85 o 
   5   3   1      586.51      537.57     26.35 o 
   6   3   1     1127.83     1140.76     40.92 o 
  -9   4   1      221.40      272.50     80.17 o 
  -8   4   1      734.82      774.43     32.85 o 
  -7   4   1     1995.52     2027.64     51.52 o 
  -6   4   1      927.64      885.28     29.97 o 
  -5   4   1       52.32       49.33     10.96 o 
  -4   4   1     2941.05     3345.95     62.18 o 
  -3   4   1      802.02      771.29     17.26 o 
  -2   4   1     1595.74     1629.09     41.28 o 
  -1   4   1     2627.13     2531.64     36.54 o 
   0   4   1     4989.27     5298.71     66.99 o 
   1   4   1     3822.36     3997.56     53.43 o 
   2   4   1     2696.17     2540.20     53.11 o 
   3   4   1      331.30      318.15     18.65 o 
   4   4   1      344.48      342.49     20.92 o 
   5   4   1      401.46      430.56     26.56 o 
   6   4   1       71.43       29.47     20.55 o 
  -9   5   1      534.53      501.98     63.47 o 
  -8   5   1      969.63     1025.80     38.50 o 
  -7   5   1     1963.08     2014.18     72.54 o 
  -6   5   1     4576.44     4419.35     83.89 o 
  -5   5   1     1780.42     1682.67     42.05 o 
  -4   5   1      452.30      472.05     20.26 o 
  -3   5   1     1780.27     1861.46     30.10 o 
  -2   5   1      825.95      775.55     34.62 o 
  -1   5   1        0.26       -6.67      5.08 o 
   0   5   1      685.42      717.11     17.15 o 
   1   5   1     1051.58     1077.43     30.70 o 
   2   5   1     2667.36     2570.16     56.50 o 
   3   5   1     1609.71     1564.26     43.74 o 
   4   5   1     2024.52     1992.48     53.60 o 
   5   5   1     1506.08     1461.28     48.33 o 
  -8   6   1        4.34       -1.17     16.76 o 
  -7   6   1      915.21      879.64     34.44 o 
  -6   6   1     2836.37     2678.17     85.96 o 
  -5   6   1     1979.93     1915.07     89.93 o 
  -4   6   1     1518.71     1514.42     39.06 o 
  -3   6   1     3814.26     3873.47     64.95 o 
  -2   6   1     5328.76     5571.37     80.79 o 
  -1   6   1     1863.83     1949.60     33.79 o 
   0   6   1        4.78        9.17      8.70 o 
   1   6   1       42.73       36.58     19.78 o 
   2   6   1        6.22        1.91     11.73 o 
   3   6   1       25.90        9.16     16.27 o 
   4   6   1      220.64      226.74     36.17 o 
  -8   7   1     1086.06      987.85     39.61 o 
  -7   7   1      225.37      208.40     23.81 o 
  -6   7   1      379.05      358.51     21.53 o 
  -5   7   1       37.44       24.35     13.31 o 
  -4   7   1      119.08       83.77     19.11 o 
  -3   7   1      813.25      815.82     27.99 o 
  -2   7   1     1892.73     2023.97     36.42 o 
  -1   7   1     2554.71     2591.78     43.23 o 
   0   7   1     1724.55     1718.94     44.36 o 
   1   7   1     2326.88     2364.48     60.67 o 
   2   7   1     1807.40     1961.95     53.45 o 
   3   7   1     1412.11     1271.89     44.39 o 
   4   7   1      183.64      162.30     27.80 o 
  -8   8   1     1927.72     1859.98     56.89 o 
  -7   8   1      981.45      969.29     38.66 o 
  -6   8   1     1663.12     1686.23     49.28 o 
  -5   8   1     1199.35     1202.30     39.63 o 
  -4   8   1     1457.93     1387.00     41.05 o 
  -3   8   1        0.59        6.61     12.06 o 
  -2   8   1       49.43       45.01     13.40 o 
  -1   8   1      277.68      273.98     20.16 o 
   0   8   1      642.80      582.47     39.30 o 
   1   8   1      867.38      873.94     34.88 o 
   2   8   1      528.17      605.36     33.17 o 
   3   8   1     1551.88     1561.08     52.90 o 
  -7   9   1      462.81      493.28     39.40 o 
  -6   9   1      472.24      529.20     29.70 o 
  -5   9   1     1078.37     1093.63     48.85 o 
  -4   9   1     2037.44     2058.57     53.64 o 
  -3   9   1      667.36      707.67     29.36 o 
  -2   9   1     1546.84     1542.71     67.51 o 
  -1   9   1     1364.03     1428.18     43.36 o 
   0   9   1      361.25      361.53     28.09 o 
   1   9   1       34.52      -13.13     18.87 o 
  -6  10   1      115.36       65.80     40.77 o 
  -5  10   1      131.61      103.89     21.29 o 
  -4  10   1      702.27      764.12     33.88 o 
  -3  10   1      882.87      866.75     51.29 o 
  -2  10   1     1528.75     1588.31     73.31 o 
  -1  10   1      919.18     1052.50     59.99 o 
   0  10   1     1014.13     1120.13     43.23 o 
   1 -11   2      262.99      391.99     44.89 o 
   2 -11   2      689.06      628.74     46.06 o 
   3 -11   2     1011.96     1238.15     46.69 o 
   4 -11   2     1362.34     1335.42     76.63 o 
   5 -11   2      433.25      451.17     30.32 o 
  -1 -10   2      325.96      373.74     37.77 o 
   0 -10   2      434.17      343.19     36.09 o 
   2 -10   2       28.98       40.20     16.14 o 
   3 -10   2      480.77      472.80     26.35 o 
   4 -10   2     1016.66     1024.14     38.89 o 
   5 -10   2      683.44      714.69     34.11 o 
   6 -10   2     1256.18     1251.29     46.04 o 
  -2  -9   2      442.92      470.38     40.41 o 
  -1  -9   2      867.13      922.92     35.44 o 
   0  -9   2     2113.75     2126.67     65.53 o 
   1  -9   2      769.86      -12.66     17.49 o 
   2  -9   2      809.71      765.39     47.66 o 
   3  -9   2        2.99       15.29     13.40 o 
   4  -9   2        5.13       -3.85     17.82 o 
   5  -9   2      103.58       77.69     18.42 o 
   6  -9   2       30.25       -2.98     18.50 o 
   7  -9   2       38.00       29.88     19.66 o 
  -4  -8   2       21.04       50.17     29.64 o 
  -3  -8   2        7.43        5.64     25.77 o 
  -2  -8   2        3.36        0.47     35.99 o 
  -1  -8   2      498.22      484.45     24.37 o 
   0  -8   2     1841.14     1859.00     44.74 o 
   1  -8   2     2673.19     2705.10     54.43 o 
   2  -8   2     1539.66     1441.33     39.18 o 
   3  -8   2     1448.14     1468.68     41.32 o 
   4  -8   2     3620.38     3601.44    107.57 o 
   5  -8   2      765.76      873.47     33.76 o 
   6  -8   2      442.83      442.34     26.28 o 
   7  -8   2       21.39       16.14     17.60 o 
  -4  -7   2      645.85      687.45     48.75 o 
  -3  -7   2     1387.37     1494.93     59.53 o 
  -2  -7   2      597.10      595.09     26.37 o 
  -1  -7   2      286.31      319.22     17.70 o 
   0  -7   2       54.11       22.83      8.51 o 
   1  -7   2     1313.10     1313.33     33.37 o 
   2  -7   2      875.03      891.71     28.37 o 
   3  -7   2      962.92      898.33     67.03 o 
   4  -7   2     1059.53      984.01     43.34 o 
   5  -7   2     1710.26     1739.54     46.68 o 
   6  -7   2     2143.52     2069.39     54.68 o 
   7  -7   2      800.15      853.12     35.92 o 
   8  -7   2      884.77      926.92     40.04 o 
  -5  -6   2      200.36      248.89     39.80 o 
  -4  -6   2      569.40      665.03     44.53 o 
  -3  -6   2     2706.09     2775.66     61.48 o 
  -2  -6   2     2906.13     2894.81     46.51 o 
  -1  -6   2     2177.20     1971.83    114.43 o 
   1  -6   2     4646.06     4867.97     65.90 o 
   2  -6   2     2093.61     2171.99     38.39 o 
   3  -6   2      107.25      113.76     13.48 o 
   4  -6   2       21.40       15.76     10.40 o 
   5  -6   2     1084.23      991.14     33.08 o 
   6  -6   2      691.81      665.51     28.74 o 
   7  -6   2      382.93      384.73     24.80 o 
   8  -6   2      732.24      719.64     34.37 o 
  -6  -5   2      194.02      214.27     40.41 o 
  -5  -5   2      153.55      128.77     29.38 o 
  -4  -5   2       12.02        8.19     11.45 o 
  -3  -5   2      167.93      140.55     20.80 o 
  -2  -5   2     3238.35     3366.08     50.00 o 
  -1  -5   2     3268.36     3273.72     47.32 o 
   1  -5   2     6174.62     6325.69     98.42 o 
   2  -5   2     4062.06     4080.28     93.53 o 
   3  -5   2     2718.48     2771.72     54.43 o 
   4  -5   2     1927.03     1894.21     71.78 o 
   5  -5   2     1091.90     1094.32     33.78 o 
   6  -5   2      576.28      552.98     25.51 o 
   7  -5   2      145.98      120.54     19.35 o 
   8  -5   2        2.62        5.85     17.86 o 
  -7  -4   2     1009.68     1153.11     66.24 o 
  -5  -4   2     1465.55     1458.21     42.03 o 
  -4  -4   2     1185.78     1180.26     27.81 o 
  -3  -4   2     1544.55     1477.49     28.09 o 
  -2  -4   2     1695.31     1876.54     31.22 o 
  -1  -4   2     2460.65     2734.48     39.33 o 
   0  -4   2       10.94        2.78      4.17 o 
   1  -4   2      332.76      256.14      9.01 o 
   2  -4   2     7416.91     7487.85     98.65 o 
   3  -4   2     3725.10     3574.03     63.94 o 
   4  -4   2     1057.79     1048.78     32.66 o 
   5  -4   2     1325.22     1278.68     35.75 o 
   6  -4   2     2718.84     2588.79     84.92 o 
   7  -4   2     1759.99     1772.82     49.06 o 
   8  -4   2      346.85      337.56     25.43 o 
  -7  -3   2       93.33       60.29     28.06 o 
  -6  -3   2      328.10      340.04     34.82 o 
  -5  -3   2     1903.62     1867.02     35.65 o 
  -4  -3   2     3130.78     3170.32     75.21 o 
  -3  -3   2     5701.01     6021.94    136.23 o 
  -2  -3   2    12265.45    13357.86    154.42 o 
  -1  -3   2     5845.34     6132.35     74.32 o 
   0  -3   2      886.89      775.19     17.54 o 
   1  -3   2     4198.13     4399.76     54.96 o 
   2  -3   2      895.71      892.47     16.15 o 
   3  -3   2      800.87      839.12     20.04 o 
   4  -3   2      186.60      201.40      9.31 o 
   5  -3   2       23.53       10.12      8.85 o 
   6  -3   2     1540.65     1560.91     41.34 o 
   7  -3   2     1866.69     1920.22     50.43 o 
   8  -3   2     1070.48     1099.63     60.09 o 
  -8  -2   2      372.64      409.08     41.89 o 
  -6  -2   2      544.10      528.63     18.83 o 
  -5  -2   2        1.31        2.33      7.27 o 
  -4  -2   2      416.35      442.77     14.17 o 
  -3  -2   2        1.42        1.11      4.71 o 
  -2  -2   2     1431.95     1402.21     22.23 o 
  -1  -2   2     8448.46     8138.02     96.46 o 
   0  -2   2    12621.54    13062.56    179.60 o 
   1  -2   2     2902.20     2971.52     38.20 o 
   2  -2   2     3041.62     3045.86     40.21 o 
   3  -2   2     3599.82     3644.48     48.88 o 
   4  -2   2      836.83      840.26     18.81 o 
   5  -2   2      784.90      779.24     20.02 o 
   6  -2   2       43.21       39.42     12.67 o 
   7  -2   2        6.26       20.94     22.11 o 
   8  -2   2        2.32       16.57     25.62 o 
  -7  -1   2     1333.04     1382.12     38.92 o 
  -6  -1   2     3313.32     3266.96     52.55 o 
  -5  -1   2     4885.27     5175.28     71.05 o 
  -4  -1   2     5234.62     5556.61     72.09 o 
  -3  -1   2        1.27       -0.07      3.89 o 
  -2  -1   2     2172.39     2139.45     37.03 o 
  -1  -1   2       81.25       85.30      6.76 o 
   0  -1   2      779.11      849.83     12.91 o 
   1  -1   2        5.13        3.22      2.50 o 
   2  -1   2     2998.72     3224.06     42.21 o 
   3  -1   2     3512.18     3481.47     47.39 o 
   4  -1   2     4065.58     4123.08     57.15 o 
   5  -1   2     2102.10     2041.03     36.12 o 
   6  -1   2      864.92      872.54     30.24 o 
   7  -1   2      660.44      634.02     43.72 o 
   8  -1   2      136.36       49.41     30.40 o 
  -7   0   2      224.49      238.55     19.26 o 
  -6   0   2       84.51       34.38     18.87 o 
  -5   0   2     1608.21     1611.95     29.90 o 
  -4   0   2     3009.31     3087.24     44.20 o 
  -3   0   2     3793.46     3710.69     53.16 o 
  -2   0   2    11967.61    12216.29    138.24 o 
  -1   0   2     1544.49     1539.60     20.64 o 
   0   0   2     5797.23     6083.43     70.14 o 
   1   0   2     1024.10     1112.06     17.02 o 
   2   0   2       25.37       30.34      6.32 o 
   3   0   2      165.79      147.02      8.20 o 
   4   0   2     1652.40     1626.12     29.34 o 
   5   0   2      912.02      894.43     29.25 o 
   6   0   2       99.83       34.41     28.72 o 
   7   0   2      104.59       52.56     26.64 o 
  -8   1   2      733.77      733.40     32.00 o 
  -7   1   2      889.79      899.13     30.57 o 
  -6   1   2      177.09      213.42     12.82 o 
  -5   1   2       67.66       70.20     10.40 o 
  -4   1   2       19.72        4.63      4.50 o 
  -3   1   2     1392.73     1428.98     22.83 o 
  -2   1   2      738.25      863.64     14.73 o 
  -1   1   2     1681.34     1774.65     29.89 o 
   0   1   2    16033.08    16535.90    409.84 o 
   1   1   2     2242.93     2101.20     38.07 o 
   2   1   2     2826.21     2839.54     41.00 o 
   3   1   2     1349.00     1254.30     22.74 o 
   4   1   2     1130.34     1112.41     44.02 o 
   5   1   2       19.00        5.92     10.83 o 
   6   1   2       94.36       39.97     15.65 o 
   7   1   2      305.72      295.11     75.31 o 
  -9   2   2      560.87      556.88     31.97 o 
  -8   2   2      560.81      543.33     32.97 o 
  -7   2   2     1135.47     1176.93     35.68 o 
  -6   2   2      396.85      407.05     15.26 o 
  -5   2   2     3990.59     4064.22     56.98 o 
  -4   2   2     2687.42     2689.94     39.22 o 
  -3   2   2       72.22       96.68      6.15 o 
  -2   2   2       37.55       19.49      5.12 o 
  -1   2   2     5419.57     5657.78     67.63 o 
   0   2   2      946.48      931.40     15.24 o 
   1   2   2     4743.96     4623.95     74.88 o 
   2   2   2     3991.93     3901.79     79.13 o 
   3   2   2     2017.12     1926.52     43.29 o 
   4   2   2     1125.85     1047.36     34.14 o 
   5   2   2      238.15      203.43     20.73 o 
   6   2   2      691.98      657.56     30.46 o 
  -9   3   2       21.39        5.57     18.44 o 
  -8   3   2      151.48      144.28     36.22 o 
  -7   3   2      591.17      565.96     25.08 o 
  -6   3   2      993.40      979.04     30.84 o 
  -5   3   2     1952.00     1932.32     32.43 o 
  -4   3   2        5.57       24.69      5.90 o 
  -3   3   2     4002.80     3995.07     56.20 o 
  -2   3   2     2938.98     2934.20     48.27 o 
  -1   3   2      397.67      352.14     12.52 o 
   0   3   2     2527.20     2551.12     35.27 o 
   1   3   2       80.60       55.18     13.40 o 
   2   3   2       86.16       59.54      9.88 o 
   3   3   2     1733.82     1676.36     42.10 o 
   4   3   2     1198.47     1181.00     41.96 o 
   5   3   2     2316.71     2275.55     57.73 o 
   6   3   2     1176.20     1142.03     41.99 o 
  -9   4   2      181.33      183.97     25.17 o 
  -8   4   2      205.56      220.88     23.51 o 
  -7   4   2     1018.50      996.77     34.35 o 
  -6   4   2      574.76      571.74     24.01 o 
  -5   4   2      975.00      930.86     28.77 o 
  -4   4   2     1312.05     1331.94     39.21 o 
  -3   4   2     6330.74     6365.59    111.85 o 
  -2   4   2     3622.90     3626.11     49.39 o 
  -1   4   2     4633.55     4526.46     59.30 o 
   0   4   2     4776.33     4881.36     84.63 o 
   1   4   2     3610.29     3510.04     71.55 o 
   2   4   2      293.21      248.89     15.74 o 
   3   4   2       28.66       14.13     11.64 o 
   4   4   2      325.32      297.53     21.18 o 
   5   4   2        4.31        1.60     22.60 o 
  -9   5   2      548.10      490.21     30.10 o 
  -8   5   2     1338.34     1286.70     77.40 o 
  -7   5   2     1335.18     1285.05     40.55 o 
  -6   5   2      214.07      201.60     18.66 o 
  -5   5   2      371.73      307.71     17.80 o 
  -4   5   2       74.49       50.19     14.31 o 
  -3   5   2      649.35      657.22     20.05 o 
  -2   5   2      173.66      188.46      9.69 o 
  -1   5   2     1056.81     1031.21     21.23 o 
   0   5   2     1944.49     2003.53     44.59 o 
   1   5   2     3835.88     3922.89     74.95 o 
   2   5   2     3333.26     3351.16     69.45 o 
   3   5   2     2578.42     2574.19     61.23 o 
   4   5   2      952.69      931.58     37.04 o 
   5   5   2      546.93      531.43     31.24 o 
  -9   6   2      111.60       94.52     27.55 o 
  -8   6   2     1518.59     1487.82     47.13 o 
  -7   6   2     1220.72     1206.29     54.06 o 
  -6   6   2     1885.46     1847.86     48.50 o 
  -5   6   2     3966.77     3855.56    103.09 o 
  -4   6   2     1651.12     1592.13     40.37 o 
  -3   6   2     4491.12     4649.95     64.65 o 
  -2   6   2     1504.68     1496.24     28.86 o 
  -1   6   2      476.92      404.01     14.18 o 
   0   6   2      417.08      424.76     20.59 o 
   1   6   2        0.04        2.39     10.76 o 
   2   6   2       76.17       62.33     15.57 o 
   3   6   2      289.60      269.68     26.30 o 
   4   6   2      768.71      790.40     41.66 o 
  -8   7   2      610.93      535.78     30.41 o 
  -7   7   2       13.11       23.50     16.05 o 
  -6   7   2       19.31        4.34     13.79 o 
  -5   7   2      342.28      317.96     20.29 o 
  -4   7   2     1368.29     1354.08     38.48 o 
  -3   7   2     2268.65     1844.62    260.15 o 
  -2   7   2     2790.44     2780.46     68.76 o 
  -1   7   2     3461.12     3331.96     68.14 o 
   0   7   2     1519.18     1541.69     42.99 o 
   1   7   2     2197.05     2230.64     56.06 o 
   2   7   2      270.19      234.34     44.48 o 
   3   7   2      157.81      142.62     25.49 o 
  -8   8   2     1122.66     1127.58     43.81 o 
  -7   8   2     1148.91     1077.38     40.66 o 
  -6   8   2     1389.52     1430.52     45.20 o 
  -5   8   2      385.12      351.82     22.79 o 
  -4   8   2        8.98        7.77     13.65 o 
  -3   8   2      159.89      163.99     36.68 o 
  -2   8   2      345.84      422.31     21.73 o 
  -1   8   2      319.85      333.37     28.90 o 
   0   8   2      743.16      728.89     31.06 o 
   1   8   2      757.12      812.97     34.53 o 
   2   8   2     1346.97     1475.65     49.80 o 
  -7   9   2      515.78      561.78     31.79 o 
  -6   9   2     1685.13     1694.72     51.67 o 
  -5   9   2     1564.04     1605.49     48.48 o 
  -4   9   2     1455.54     1321.31     64.38 o 
  -3   9   2      583.45      584.76     41.94 o 
  -2   9   2     1170.64     1231.95     61.61 o 
  -1   9   2      351.79      389.14     24.93 o 
   0   9   2      102.29      144.87     33.35 o 
   1   9   2      194.67      200.18     69.54 o 
  -6  10   2      333.31      323.01     31.64 o 
  -5  10   2      491.12      564.63     31.33 o 
  -4  10   2      651.07      646.53     47.99 o 
  -3  10   2      434.71      440.95     40.41 o 
  -2  10   2      849.12      994.09     60.24 o 
  -1  10   2      551.40      710.33     52.36 o 
   1 -11   3      983.28     1054.89     57.60 o 
   2 -11   3      691.01      873.92     37.00 o 
   3 -11   3      772.57      857.78     37.74 o 
   4 -11   3      204.96      213.39     48.95 o 
  -1 -10   3       13.65       69.49     27.81 o 
   0 -10   3       32.03       -7.78     24.30 o 
   1 -10   3      415.13      355.28     39.19 o 
   2 -10   3      314.06      311.33     22.15 o 
   3 -10   3     2569.88     2461.09     85.94 o 
   4 -10   3     2030.13     2074.29     56.60 o 
   5 -10   3     1167.97     1234.51     44.55 o 
   6 -10   3      764.67      818.09     38.08 o 
  -3  -9   3      565.85      600.07     47.99 o 
  -1  -9   3     1906.59     2128.80     80.17 o 
   0  -9   3      796.47       22.53     20.51 o 
   1  -9   3       93.85      173.76     26.54 o 
   2  -9   3       31.05        0.05     12.88 o 
   3  -9   3      122.71      154.27     78.01 o 
   4  -9   3      113.13      127.82     24.66 o 
   5  -9   3      523.77      508.14     28.39 o 
   6  -9   3      931.44      919.97     38.29 o 
   7  -9   3     1622.37     1650.13     54.33 o 
  -4  -8   3      364.69      430.68     52.46 o 
  -3  -8   3      325.51      310.51     42.80 o 
  -2  -8   3     1069.94     1043.10     55.72 o 
  -1  -8   3     1523.30     1472.64     47.01 o 
   1  -8   3     4049.66     3998.91     86.76 o 
   2  -8   3     2319.88     2249.80     51.83 o 
   3  -8   3     1327.00     1302.25     66.04 o 
   4  -8   3     1148.86     1191.54     60.11 o 
   5  -8   3      314.01      306.69     22.00 o 
   6  -8   3       27.03       12.36     15.02 o 
   7  -8   3        9.00       -2.96     18.16 o 
  -4  -7   3      580.82      587.46     47.07 o 
  -3  -7   3     1309.24     1516.89     67.15 o 
  -2  -7   3       15.84       -3.15      8.56 o 
  -1  -7   3       45.69       31.63     11.06 o 
   0  -7   3      783.48      725.53     41.69 o 
   1  -7   3     1837.24     1754.51     33.08 o 
   2  -7   3      878.72      837.08     27.73 o 
   3  -7   3     1631.43     1625.18     72.31 o 
   4  -7   3     4007.19     3974.12     78.31 o 
   5  -7   3     4128.62     4175.65     83.47 o 
   6  -7   3     1529.84     1481.45     45.49 o 
   7  -7   3      539.77      509.66     28.64 o 
  -5  -6   3      736.87      768.03     53.84 o 
  -4  -6   3     3720.17     3718.69    116.46 o 
  -3  -6   3     2895.54     2965.58     54.06 o 
  -2  -6   3     1368.40     1399.08     28.73 o 
  -1  -6   3     2315.61     2181.89     37.04 o 
   0  -6   3     1975.44     1938.01     86.22 o 
   1  -6   3      976.51     1033.38     22.42 o 
   2  -6   3       14.00        8.03      6.31 o 
   3  -6   3       38.40       29.59     10.69 o 
   4  -6   3      322.85      291.35     17.69 o 
   5  -6   3     1179.33     1130.16     35.90 o 
   6  -6   3      660.11      634.20     28.25 o 
   7  -6   3      783.57      846.60     35.03 o 
   8  -6   3      587.52      639.72     35.84 o 
  -6  -5   3       94.17       77.63     35.64 o 
  -5  -5   3       54.07       37.87     24.50 o 
  -4  -5   3      916.73      880.91     29.42 o 
  -3  -5   3     1250.40     1270.72     26.70 o 
  -2  -5   3     3452.63     3418.98     50.31 o 
  -1  -5   3     1791.16     1831.63     31.09 o 
   1  -5   3     5885.10     6009.10     94.96 o 
   2  -5   3     6652.95     6978.79     87.49 o 
   3  -5   3     2566.25     2563.42     57.01 o 
   4  -5   3      917.32      919.20     29.07 o 
   5  -5   3      173.03      138.62     16.24 o 
   6  -5   3       43.14       34.53     13.54 o 
   7  -5   3      969.13      939.61     58.38 o 
   8  -5   3      256.95      295.71     65.65 o 
  -7  -4   3     1763.82     1985.95     87.08 o 
  -6  -4   3     3233.62     3051.11    104.67 o 
  -5  -4   3      661.38      702.74     35.99 o 
  -4  -4   3      153.16      145.90     29.19 o 
  -3  -4   3     1062.96     1068.92     22.80 o 
  -2  -4   3       93.00       87.63     14.48 o 
  -1  -4   3       38.10       15.52      4.89 o 
   0  -4   3     1780.88     1690.25     33.01 o 
   1  -4   3     1716.41     1625.51     26.43 o 
   2  -4   3     5166.42     5190.74     66.43 o 
   3  -4   3      999.23      973.13     19.40 o 
   4  -4   3      842.45      817.41     26.31 o 
   5  -4   3     2019.20     2035.65     55.87 o 
   6  -4   3      908.88      887.05     37.57 o 
   7  -4   3       83.05      129.46     20.41 o 
   8  -4   3       89.15       72.54     31.57 o 
  -7  -3   3      516.06      567.89     45.75 o 
  -6  -3   3     1794.21     1820.63     46.79 o 
  -5  -3   3     1941.55     1982.50     49.98 o 
  -4  -3   3     1620.91     1551.11     31.50 o 
  -3  -3   3     3125.30     3214.00     46.08 o 
  -2  -3   3     4050.93     4127.86     74.22 o 
  -1  -3   3     2971.27     3212.57     48.08 o 
   0  -3   3     1329.05     1255.55     25.10 o 
   1  -3   3     1550.02     1488.15     23.99 o 
   2  -3   3       87.26       84.50      6.43 o 
   3  -3   3       12.32        0.96      4.96 o 
   4  -3   3     1922.86     2024.43     34.01 o 
   5  -3   3     3165.08     3145.30     86.34 o 
   6  -3   3     2288.88     2313.76     53.94 o 
   7  -3   3     1810.43     1841.63     74.42 o 
   8  -3   3      703.67      634.48     48.90 o 
  -8  -2   3      865.39      918.81     56.68 o 
  -7  -2   3        0.61       13.47     21.40 o 
  -6  -2   3        0.09        6.19     11.75 o 
  -5  -2   3      186.85      184.54     14.14 o 
  -4  -2   3      442.85      430.08     13.62 o 
  -3  -2   3     3236.18     3342.92     45.96 o 
  -2  -2   3     6375.85     6438.67     96.81 o 
  -1  -2   3     7397.67     7297.63     97.69 o 
   0  -2   3     1027.23      972.91     21.50 o 
   1  -2   3      297.61      278.11      8.24 o 
   2  -2   3     2104.83     2053.56     35.55 o 
   3  -2   3     2498.08     2515.64     37.64 o 
   4  -2   3      341.46      348.88     13.06 o 
   5  -2   3       48.00       28.44     10.77 o 
   6  -2   3      454.45      455.29     34.52 o 
   7  -2   3      700.36      670.22     44.79 o 
  -8  -1   3     1021.88     1214.77     62.43 o 
  -7  -1   3      665.54      674.94     28.15 o 
  -6  -1   3     1648.63     1619.05     32.78 o 
  -5  -1   3     1168.79     1163.67     24.61 o 
  -4  -1   3      164.61      122.00      8.45 o 
  -3  -1   3       52.75       46.82      5.45 o 
  -2  -1   3      293.41      269.87      6.82 o 
  -1  -1   3     2177.52     2313.00     38.74 o 
   0  -1   3      920.09      900.87     14.78 o 
   1  -1   3      426.92      400.13      9.71 o 
   2  -1   3     8586.08     8811.48    169.92 o 
   3  -1   3     9897.98    10471.02    124.60 o 
   4  -1   3     2389.85     2360.97     38.40 o 
   5  -1   3     1442.78     1403.40     37.43 o 
   6  -1   3      163.19      147.78     30.73 o 
   7  -1   3      958.03     1021.90     56.63 o 
  -8   0   3      613.57      721.77     43.97 o 
  -7   0   3      635.10      650.86     21.61 o 
  -6   0   3     2652.62     2569.65     43.51 o 
  -5   0   3     5767.82     5874.85     77.57 o 
  -4   0   3     3495.30     3440.91     47.88 o 
  -3   0   3      978.76      885.45     19.04 o 
  -2   0   3      608.16      622.29     14.48 o 
  -1   0   3      185.10      180.14      5.65 o 
   0   0   3      704.27      698.16     12.63 o 
   1   0   3      636.49      577.23     11.80 o 
   2   0   3     3739.02     3983.44     52.07 o 
   3   0   3     1800.23     1774.76     29.59 o 
   4   0   3     2982.50     2959.94     45.71 o 
   5   0   3     1256.50     1267.26     37.02 o 
   6   0   3     1445.29     1471.60     43.44 o 
   7   0   3     3840.56     3778.68    121.90 o 
  -9   1   3      342.14      414.92     44.38 o 
  -8   1   3       70.39       90.13     25.57 o 
  -7   1   3        9.38        8.86      9.95 o 
  -6   1   3      578.76      555.46     34.36 o 
  -5   1   3      527.24      493.64     14.96 o 
  -4   1   3     1877.50     1835.23     30.00 o 
  -3   1   3     4481.18     4538.76     57.91 o 
  -2   1   3     1549.05     1509.66     23.02 o 
  -1   1   3     4515.46     4748.11     61.18 o 
   0   1   3    14166.72    14541.38    201.39 o 
   1   1   3     2718.89     2680.62     48.06 o 
   2   1   3     1113.91     1121.68     19.25 o 
   3   1   3      506.54      466.49     27.63 o 
   4   1   3       16.28        0.94      9.26 o 
   5   1   3      123.75       74.09     14.84 o 
   6   1   3      507.69      496.77     44.79 o 
   7   1   3      917.03      909.82     39.81 o 
  -9   2   3     1002.15      990.69     54.65 o 
  -8   2   3     2723.14     2766.59     90.74 o 
  -6   2   3      305.36      298.91     16.40 o 
  -5   2   3      605.60      584.17     19.45 o 
  -4   2   3        8.08        2.96      5.23 o 
  -3   2   3      719.34      764.85     19.55 o 
  -2   2   3      710.75      640.50     21.69 o 
  -1   2   3     6117.40     6729.57     80.69 o 
   0   2   3     8555.04     9147.61    107.26 o 
   1   2   3     4473.10     4319.86     78.74 o 
   2   2   3     3102.04     3082.25     75.47 o 
   3   2   3     1157.36     1082.39     31.79 o 
   4   2   3     3890.34     3664.88     73.55 o 
   5   2   3     3608.34     3442.62     74.14 o 
   6   2   3       86.82       68.58     19.54 o 
  -9   3   3      282.77      360.88     43.87 o 
  -8   3   3     1429.89     1363.57     42.07 o 
  -7   3   3      833.62      830.00     30.09 o 
  -6   3   3     2325.06     2289.61     51.09 o 
  -5   3   3     3086.32     3113.15     67.30 o 
  -4   3   3     3653.60     3583.29     50.36 o 
  -3   3   3     1985.22     1925.67     33.11 o 
  -2   3   3      993.46      987.62     18.95 o 
  -1   3   3       30.96       22.66      5.92 o 
   0   3   3     1006.87     1051.16     18.28 o 
   1   3   3      779.27      732.45     23.49 o 
   2   3   3     1137.79     1088.58     46.97 o 
   3   3   3      206.86      212.24     23.87 o 
   4   3   3     2209.21     2097.49     53.23 o 
   5   3   3     1630.13     1601.05     54.01 o 
   6   3   3      450.77      430.85     29.29 o 
  -9   4   3      151.88      146.04     30.17 o 
  -8   4   3       24.47        2.13     15.47 o 
  -7   4   3       53.94       28.32     13.37 o 
  -6   4   3     1466.32     1379.71     38.26 o 
  -5   4   3      710.43      676.85     29.61 o 
  -4   4   3     3277.38     3321.72     61.89 o 
  -3   4   3     6784.21     6772.16    106.72 o 
  -2   4   3     5778.14     6117.87     77.85 o 
  -1   4   3     1931.85     1952.28     31.37 o 
   0   4   3     2933.26     3060.99     59.19 o 
   1   4   3      447.27      408.46     18.85 o 
   2   4   3     2237.09     2231.50     51.89 o 
   3   4   3      631.89      624.65     38.10 o 
   4   4   3        3.18        7.90     14.43 o 
   5   4   3      151.28      142.04     23.04 o 
  -9   5   3      506.02      512.83     30.89 o 
  -8   5   3     1396.78     1403.73     44.93 o 
  -7   5   3     1387.89     1321.05     52.72 o 
  -6   5   3      366.31      315.30     19.23 o 
  -5   5   3        8.06        9.55     10.66 o 
  -4   5   3      162.42      130.56     11.72 o 
  -3   5   3        6.05        8.56      6.17 o 
  -2   5   3      604.39      573.59     16.25 o 
  -1   5   3     2910.20     2894.21     43.86 o 
   0   5   3     2520.24     2543.87     64.76 o 
   1   5   3     1109.74     1110.53     48.24 o 
   2   5   3     2812.79     2712.81     76.36 o 
   3   5   3      237.43      258.09     24.54 o 
   4   5   3      318.31      336.74     29.77 o 
  -9   6   3     1023.76      917.69     40.09 o 
  -8   6   3      643.31      711.33     33.02 o 
  -7   6   3      958.34      972.11     44.28 o 
  -6   6   3     2109.88     2058.93     51.91 o 
  -5   6   3     2505.31     2487.99     55.75 o 
  -4   6   3     1284.69     1339.73     36.71 o 
  -3   6   3     1612.50     1570.79     30.54 o 
  -2   6   3       58.59       45.56      8.81 o 
  -1   6   3      194.54      191.06     20.82 o 
   0   6   3      176.27      174.18     20.82 o 
   1   6   3       55.68       27.24     13.05 o 
   2   6   3      660.10      575.34     28.56 o 
   3   6   3      648.09      648.79     31.68 o 
  -8   7   3       28.61       -4.73     26.82 o 
  -7   7   3      276.58      298.41     28.42 o 
  -6   7   3      598.46      570.01     27.66 o 
  -5   7   3     1045.20     1012.46     34.34 o 
  -4   7   3      975.21      942.08     31.81 o 
  -3   7   3     3315.49     3374.12     67.49 o 
  -2   7   3     1879.28     1892.73     46.80 o 
  -1   7   3      758.95      700.09     28.31 o 
   0   7   3      292.21      335.22     26.77 o 
   1   7   3       35.47       15.66     18.12 o 
   2   7   3        0.83       -1.47     17.07 o 
   3   7   3       84.86       59.32     20.74 o 
  -8   8   3      532.95      583.92     33.02 o 
  -7   8   3      433.20      455.25     35.81 o 
  -6   8   3      387.07      365.46     24.71 o 
  -5   8   3       46.97       27.21     15.15 o 
  -3   8   3      794.62      814.08     46.62 o 
  -2   8   3        4.47       15.30     12.93 o 
  -1   8   3      417.58      398.83     24.31 o 
   0   8   3      773.33      795.65     34.19 o 
   1   8   3      945.41     1026.15     40.47 o 
  -7   9   3      711.91      724.03     36.25 o 
  -6   9   3      799.76      748.51     35.00 o 
  -5   9   3     1252.58     1169.80     41.18 o 
  -4   9   3      295.53      289.76     39.14 o 
  -3   9   3       14.27       17.49     25.21 o 
  -2   9   3       12.58       15.10     25.16 o 
  -1   9   3      262.03      328.46     28.12 o 
   0   9   3      616.97      626.98     32.47 o 
  -5  10   3      886.76      847.43     54.85 o 
  -4  10   3      192.78      279.95     42.91 o 
  -3  10   3      359.57      383.10     40.26 o 
  -2  10   3      550.10      576.88     47.48 o 
   1 -11   4     1251.24     1384.67     64.51 o 
   2 -11   4     1252.41     1214.11     43.28 o 
   3 -11   4       93.89      137.88     68.70 o 
   4 -11   4      228.81      279.50     51.55 o 
  -1 -10   4      502.70      487.36     43.41 o 
   1 -10   4     1047.98     1001.30     36.23 o 
   2 -10   4      141.69      167.50     45.83 o 
   3 -10   4      433.72      468.17     26.58 o 
   4 -10   4     1913.34     1987.98     76.43 o 
   5 -10   4      496.51      515.22     30.19 o 
  -3  -9   4      508.53      564.94     51.65 o 
  -2  -9   4      711.20      683.33     49.56 o 
  -1  -9   4     1286.08     1335.27     40.08 o 
   0  -9   4      583.50      547.33     21.20 o 
   1  -9   4      185.51      136.73     39.04 o 
   2  -9   4       66.04       34.88     14.70 o 
   3  -9   4      573.55      555.12     26.78 o 
   4  -9   4      748.19      731.67     31.58 o 
   5  -9   4      662.81      674.49     31.89 o 
   6  -9   4     1010.85     1023.34     41.17 o 
  -4  -8   4      709.51      784.55     56.48 o 
  -3  -8   4     1112.21     1073.40     58.66 o 
  -2  -8   4     1234.17     1286.24     38.57 o 
  -1  -8   4     2685.53     2444.29     74.07 o 
   0  -8   4      707.98      704.85     30.29 o 
   1  -8   4      585.47      618.50     19.83 o 
   2  -8   4     1008.75      981.08     32.37 o 
   3  -8   4      133.30      158.62     18.50 o 
   4  -8   4      155.36      151.28     19.03 o 
   5  -8   4      389.36      340.96     22.46 o 
   6  -8   4      102.96      101.71     19.72 o 
   7  -8   4       69.11       59.02     22.49 o 
  -5  -7   4      279.97      333.79     48.75 o 
  -4  -7   4      204.31      338.06     44.02 o 
  -3  -7   4      219.86      248.72     20.17 o 
  -2  -7   4       45.46       46.53     12.98 o 
  -1  -7   4      696.99      633.69     19.56 o 
   0  -7   4      800.43      897.56     27.60 o 
   1  -7   4     3624.34     3468.90     66.25 o 
   2  -7   4      859.05      854.90     56.58 o 
   3  -7   4     1980.03     1968.56     47.83 o 
   4  -7   4     2049.81     2044.76     50.99 o 
   5  -7   4      496.70      513.31     26.21 o 
   6  -7   4      513.65      479.55     26.98 o 
   7  -7   4      215.93      262.50     28.06 o 
  -6  -6   4      938.84     1007.92     64.41 o 
  -5  -6   4     1125.40     1153.57     62.17 o 
  -4  -6   4     2706.05     2671.09     60.10 o 
  -3  -6   4     2262.43     2343.90     52.90 o 
  -2  -6   4       27.13       22.85      9.13 o 
  -1  -6   4      109.50       90.30     23.99 o 
   0  -6   4       35.40       22.36      7.02 o 
   1  -6   4      166.52      123.61     25.58 o 
   2  -6   4      268.24      258.51     11.67 o 
   3  -6   4     2867.72     2917.63     79.69 o 
   4  -6   4     1065.94     1115.00     34.60 o 
   5  -6   4     1990.10     1973.57     50.55 o 
   6  -6   4     1117.59     1101.64     37.79 o 
   7  -6   4      459.62      463.93     26.87 o 
  -6  -5   4      137.34      118.29     33.81 o 
  -5  -5   4       65.83       46.06     22.47 o 
  -4  -5   4     1201.72     1243.63     39.78 o 
  -3  -5   4     1641.96     1658.30     75.59 o 
  -2  -5   4     2665.02     2836.11     44.59 o 
  -1  -5   4     2444.51     2374.26     37.31 o 
   0  -5   4     1764.57     1720.77     36.27 o 
   1  -5   4     3978.90     4164.21     57.42 o 
   2  -5   4      480.64      492.02     14.49 o 
   3  -5   4       84.22      114.18     16.65 o 
   4  -5   4       39.84       24.75     10.86 o 
   5  -5   4      140.72      139.10     16.86 o 
   6  -5   4      219.45      282.07     26.21 o 
   7  -5   4      492.29      497.43     41.43 o 
  -7  -4   4     1375.57     1432.50     72.19 o 
  -6  -4   4      781.68      859.53     52.62 o 
  -5  -4   4      137.12      176.65     26.87 o 
  -4  -4   4      171.15      168.82     16.41 o 
  -3  -4   4       67.29       41.87      7.46 o 
  -2  -4   4     2130.98     2057.05     32.56 o 
  -1  -4   4      795.95      743.24     16.20 o 
   0  -4   4     3519.66     3666.94     74.80 o 
   1  -4   4     8793.24     9342.83    126.73 o 
   2  -4   4     5069.46     5063.08     66.25 o 
   3  -4   4     1716.15     1723.08     39.97 o 
   4  -4   4     1022.58     1017.19     33.81 o 
   5  -4   4      232.84      212.10     17.69 o 
   6  -4   4       30.38        8.54     16.60 o 
   7  -4   4        3.86       35.08     24.30 o 
  -7  -3   4     1239.34     1349.94     66.34 o 
  -6  -3   4     1157.37     1198.92     37.23 o 
  -5  -3   4      825.35      818.87     28.90 o 
  -4  -3   4     1267.68     1168.19     32.13 o 
  -3  -3   4     2641.90     2697.65     58.69 o 
  -2  -3   4     1057.04     1072.94     22.20 o 
  -1  -3   4      402.76      403.32     12.73 o 
   0  -3   4     2202.47     2469.44     35.21 o 
   1  -3   4     1001.91     1047.79     19.67 o 
   2  -3   4     2494.16     2472.49     36.88 o 
   3  -3   4     1047.31     1014.09     21.29 o 
   4  -3   4     1372.18     1336.40     27.41 o 
   5  -3   4     1275.78     1212.99     34.87 o 
   6  -3   4     2696.69     2598.52     59.19 o 
   7  -3   4     1095.94     1169.63     61.16 o 
  -8  -2   4        1.20      -13.78     26.23 o 
  -7  -2   4      196.08      224.13     22.38 o 
  -6  -2   4      417.97      397.91     21.36 o 
  -5  -2   4     2034.63     2010.54     84.18 o 
  -4  -2   4     2539.68     2481.77     38.39 o 
  -3  -2   4     3203.39     3306.98     45.10 o 
  -2  -2   4     7974.83     8614.49    144.55 o 
  -1  -2   4     8929.30     9591.32    112.07 o 
   0  -2   4     1439.94     1441.57     22.66 o 
   1  -2   4     1914.37     2064.58     37.49 o 
   2  -2   4      661.60      621.96     14.99 o 
   3  -2   4      459.44      510.74     14.73 o 
   4  -2   4     1624.80     1567.75     29.88 o 
   5  -2   4      184.33      117.03     21.07 o 
   6  -2   4      898.00      835.99     47.38 o 
   7  -2   4      847.11      862.73     53.94 o 
  -8  -1   4      156.16      244.25     28.37 o 
  -7  -1   4      169.19      224.59     25.70 o 
  -6  -1   4      881.94      848.26     29.35 o 
  -5  -1   4       54.70       40.70     11.46 o 
  -4  -1   4      111.37      101.72      7.93 o 
  -3  -1   4     1852.77     1887.40     28.39 o 
  -2  -1   4     4821.93     5040.89     78.70 o 
  -1  -1   4     8375.61     8487.50     98.85 o 
   0  -1   4     4161.02     4269.42     66.59 o 
   1  -1   4     2067.10     2030.82     30.20 o 
   2  -1   4     4745.26     4624.00     62.57 o 
   3  -1   4     2412.82     2253.72     43.69 o 
   4  -1   4     1612.30     1620.88     37.26 o 
   5  -1   4      201.11      171.98     40.44 o 
   6  -1   4      180.29      222.00     33.81 o 
   7  -1   4      199.69      180.01     34.21 o 
  -8   0   4      913.14      940.92     49.67 o 
  -7   0   4     1874.03     1903.73     52.87 o 
  -6   0   4     2742.11     2773.10     45.77 o 
  -5   0   4     3041.84     3000.80     45.49 o 
  -4   0   4     1532.73     1566.34     26.85 o 
  -3   0   4      600.04      569.53     13.06 o 
  -2   0   4     2138.75     2343.58     62.36 o 
  -1   0   4      409.52      426.40     12.60 o 
   0   0   4      657.07      623.01     12.78 o 
   1   0   4     8901.92     9334.44    109.96 o 
   2   0   4     4980.73     5112.35     65.91 o 
   3   0   4     2027.12     2050.20     33.72 o 
   4   0   4     2059.60     2033.93     54.39 o 
   5   0   4      974.44     1051.71     39.40 o 
   6   0   4     1714.23     1733.18     49.86 o 
  -9   1   4       19.81       17.23     26.69 o 
  -8   1   4       84.41       79.66     25.32 o 
  -7   1   4      548.33      536.11     24.44 o 
  -6   1   4     1152.23     1162.49     25.84 o 
  -5   1   4     4210.18     4197.68     59.29 o 
  -4   1   4     4915.46     5004.96     65.67 o 
  -3   1   4     5652.32     5637.53     70.65 o 
  -2   1   4     3129.21     3234.50     53.15 o 
  -1   1   4     7433.34     7733.81    108.70 o 
   0   1   4     2409.67     2426.25     34.12 o 
   1   1   4        4.00        3.30      3.66 o 
   2   1   4      428.52      416.30     10.76 o 
   3   1   4      116.85       81.86     13.10 o 
   4   1   4     1789.65     1816.61     46.53 o 
   5   1   4     2077.50     2027.16     68.73 o 
   6   1   4     1076.78     1132.09     44.25 o 
  -9   2   4     1297.09     1310.04     63.60 o 
  -8   2   4      734.41      824.45     47.79 o 
  -7   2   4      102.41       96.83     32.00 o 
  -6   2   4        2.43        7.79      7.79 o 
  -5   2   4      107.43       99.24     20.78 o 
  -4   2   4        9.97        5.51      5.54 o 
  -3   2   4     1517.20     1543.78     45.57 o 
  -2   2   4     2823.11     2792.35     39.99 o 
  -1   2   4    17620.42    19491.00    219.75 o 
   0   2   4     5896.92     6166.20    104.94 o 
   1   2   4     2276.99     2175.41     45.52 o 
   2   2   4      712.21      672.61     24.21 o 
   3   2   4     1647.17     1576.82     42.03 o 
   4   2   4     2027.60     1947.26     50.84 o 
   5   2   4      339.24      286.44     23.93 o 
   6   2   4        9.60       26.22     19.61 o 
  -9   3   4      705.04      696.96     46.77 o 
  -5   3   4     3091.27     3072.18     57.05 o 
  -4   3   4     2225.23     2296.18     36.91 o 
  -3   3   4      973.27      903.69     21.62 o 
  -2   3   4      207.49      208.89      9.29 o 
  -1   3   4      591.06      654.49     15.31 o 
   0   3   4       19.55       12.08      7.72 o 
   1   3   4     3131.45     3188.05     62.41 o 
   2   3   4     3731.31     3793.45     74.26 o 
   3   3   4     5822.77     5665.70    103.74 o 
   4   3   4     1675.59     1734.16     49.74 o 
   5   3   4      471.81      440.20     28.36 o 
  -9   4   4       19.55        8.29     24.71 o 
  -8   4   4      364.54      356.86     23.49 o 
  -7   4   4      171.21      156.96     37.14 o 
  -6   4   4     1435.04     1398.76     38.91 o 
  -5   4   4     1357.58     1319.24     41.90 o 
  -4   4   4     5116.18     5235.56     70.51 o 
  -3   4   4     8414.39     8784.29    134.12 o 
  -2   4   4     1433.41     1423.12     26.51 o 
  -1   4   4      431.45      433.78     13.34 o 
   0   4   4      604.37      616.91     23.38 o 
   1   4   4      674.52      669.81     37.34 o 
   2   4   4      201.80      219.03     20.70 o 
   3   4   4      268.72      271.58     20.58 o 
   4   4   4      191.31      215.76     37.31 o 
  -9   5   4      513.24      478.68     29.61 o 
  -8   5   4      555.73      522.32     28.57 o 
  -7   5   4      719.10      669.34     28.81 o 
  -6   5   4      103.18       63.37     14.52 o 
  -5   5   4        0.63       -2.05     10.08 o 
  -4   5   4     1420.31     1345.61     29.95 o 
  -3   5   4      634.08      625.96     17.71 o 
  -2   5   4     1541.81     1572.57     30.02 o 
  -1   5   4     2816.16     2765.19     57.68 o 
   0   5   4     5369.78     5422.24    121.98 o 
   1   5   4     6346.68     5995.66    107.91 o 
   2   5   4      628.15      654.86     29.76 o 
   3   5   4       14.80       15.78     16.47 o 
   4   5   4       19.29        5.64     18.55 o 
  -8   6   4     1251.37     1221.27     63.39 o 
  -7   6   4     1320.95     1320.41     42.41 o 
  -6   6   4     1423.44     1458.80     42.70 o 
  -5   6   4     1260.30     1259.07     37.48 o 
  -4   6   4       48.38       46.16     16.11 o 
  -3   6   4      179.19      164.78     12.15 o 
  -2   6   4      270.90      254.90     24.35 o 
  -1   6   4        0.92        8.06     10.69 o 
   0   6   4      427.44      394.06     22.03 o 
   1   6   4      642.63      673.63     48.98 o 
   2   6   4     1085.97     1083.04     75.52 o 
   3   6   4      984.92      965.69     40.72 o 
  -8   7   4      312.70      314.61     29.20 o 
  -7   7   4      254.05      276.56     25.77 o 
  -6   7   4     1502.34     1446.37     43.99 o 
  -5   7   4     1078.30     1007.08     34.60 o 
  -4   7   4     1184.40     1080.67     33.77 o 
  -3   7   4     1814.48     1831.95     46.12 o 
  -2   7   4     2977.18     3118.07     66.99 o 
  -1   7   4     1911.54     1932.15     50.92 o 
   0   7   4       79.73       79.61     16.26 o 
   1   7   4       55.24       51.91     16.69 o 
   2   7   4      224.09      154.04     47.00 o 
  -8   8   4      115.89       74.26     23.28 o 
  -7   8   4       29.37       18.98     18.73 o 
  -6   8   4       44.13       18.82     17.19 o 
  -5   8   4      572.79      567.41     27.61 o 
  -4   8   4      852.64      823.74     47.79 o 
  -3   8   4      135.90      132.99     27.71 o 
  -2   8   4     1103.94     1197.83     40.15 o 
  -1   8   4      783.72      863.62     34.71 o 
   0   8   4      749.27      758.55     34.58 o 
   1   8   4      665.40      745.68     36.21 o 
  -7   9   4      480.28      523.75     71.73 o 
  -6   9   4      574.50      556.92     32.84 o 
  -5   9   4      146.39      159.88     35.08 o 
  -4   9   4      373.19      340.40     33.86 o 
  -3   9   4       71.89       13.37     26.49 o 
  -2   9   4      252.61      368.56     46.77 o 
  -1   9   4      607.10      611.74     33.07 o 
   1 -11   5      656.67      582.78     45.40 o 
   2 -11   5      691.20      668.74     46.97 o 
   3 -11   5     1078.29     1196.51     44.70 o 
  -1 -10   5     1130.96     1162.41     62.12 o 
   0 -10   5     1082.34     1150.77     54.45 o 
   1 -10   5     1337.26     1268.00     59.63 o 
   2 -10   5     1264.38     1278.57     42.01 o 
   3 -10   5     2484.05     2480.02     87.74 o 
   4 -10   5      647.51      614.09     31.23 o 
   5 -10   5      195.07      231.92     31.77 o 
  -3  -9   5      789.22      769.20     54.70 o 
  -2  -9   5      109.57       92.67     32.18 o 
  -1  -9   5      175.28      178.05     39.04 o 
   0  -9   5      101.26       63.05     16.35 o 
   1  -9   5      450.09      505.42     25.22 o 
   2  -9   5       28.86       31.75     21.81 o 
   3  -9   5     2144.23     2226.72     69.37 o 
   4  -9   5     1564.03     1556.29     47.20 o 
   5  -9   5      541.39      510.88     28.95 o 
   6  -9   5      608.25      592.60     32.59 o 
  -4  -8   5     1680.34     1689.58     79.25 o 
  -3  -8   5     1017.20     1148.33     61.51 o 
  -2  -8   5     1380.43     1322.80     48.07 o 
  -1  -8   5     2140.93     2058.19     68.27 o 
   0  -8   5     1615.83     1748.80     45.18 o 
   1  -8   5     1163.93     1130.19     34.21 o 
   2  -8   5        6.30       16.01     13.70 o 
   3  -8   5        0.00       10.01     12.53 o 
   4  -8   5        0.46        4.49     15.33 o 
   5  -8   5      118.92      136.90     20.89 o 
   6  -8   5      561.11      563.43     30.87 o 
  -5  -7   5      109.73      149.25     38.33 o 
  -4  -7   5       75.92       56.89     26.03 o 
  -3  -7   5      136.17      167.62     19.64 o 
  -2  -7   5       67.09       69.07     25.85 o 
  -1  -7   5       42.57       29.88     11.88 o 
   0  -7   5     1628.19     1748.95     41.31 o 
   1  -7   5     4113.86     4268.42     63.01 o 
   2  -7   5      958.75     1007.88     45.98 o 
   3  -7   5      671.89      645.24     26.33 o 
   4  -7   5      448.65      433.11     23.36 o 
   5  -7   5      212.00      229.15     23.38 o 
   6  -7   5       12.34       13.08     16.65 o 
   7  -7   5       35.30       21.07     19.81 o 
  -6  -6   5     1342.44     1355.99     72.64 o 
  -5  -6   5      500.61      539.52     42.65 o 
  -4  -6   5     2033.90     1970.93     50.57 o 
  -3  -6   5      452.24      468.28     22.37 o 
  -2  -6   5      133.42      103.09     24.78 o 
  -1  -6   5        8.49        2.48      9.26 o 
   0  -6   5      838.37      882.12     26.07 o 
   1  -6   5      870.01      815.81     20.63 o 
   2  -6   5      192.10      202.43     16.02 o 
   3  -6   5      969.17      894.10     29.53 o 
   4  -6   5     2439.09     2429.64     56.23 o 
   5  -6   5     2914.44     2979.96     66.96 o 
   6  -6   5     1020.86      956.33     39.73 o 
   7  -6   5      321.84      355.88     26.50 o 
  -6  -5   5      683.81      688.98     50.48 o 
  -5  -5   5      517.96      550.76     26.15 o 
  -4  -5   5     1102.95     1021.10     33.19 o 
  -3  -5   5       53.62       46.84     13.24 o 
  -2  -5   5     1932.50     1929.18     43.51 o 
  -1  -5   5     1430.89     1467.97     27.08 o 
   0  -5   5     1311.08     1253.76     58.72 o 
   1  -5   5        7.14        1.41      6.13 o 
   2  -5   5      223.35      247.67     11.54 o 
   3  -5   5      306.70      308.46     16.65 o 
   4  -5   5      367.32      439.92     21.57 o 
   5  -5   5     1923.25     1833.87     75.26 o 
   6  -5   5     1379.99     1467.83     44.98 o 
   7  -5   5     1035.63     1047.07     60.19 o 
  -7  -4   5      265.01      362.87     48.60 o 
  -6  -4   5      110.87      116.86     19.29 o 
  -5  -4   5      149.35      168.30     21.35 o 
  -4  -4   5      286.42      290.48     17.91 o 
  -3  -4   5     1003.62      976.27     29.12 o 
  -2  -4   5     4390.96     4322.98     57.90 o 
  -1  -4   5      757.21      718.18     15.97 o 
   0  -4   5     1683.18     1606.80     27.51 o 
   1  -4   5     2511.11     2428.75     37.47 o 
   2  -4   5     5024.58     5220.11     69.35 o 
   3  -4   5     1388.59     1437.08     36.36 o 
   4  -4   5      482.85      501.49     21.96 o 
   5  -4   5       87.33      121.14     27.02 o 
   6  -4   5       15.48        1.63     14.03 o 
   7  -4   5      145.98      136.85     33.04 o 
  -7  -3   5     1634.60     1668.36     48.74 o 
  -6  -3   5      452.55      491.37     24.84 o 
  -5  -3   5        8.47       12.18     17.11 o 
  -4  -3   5      423.47      388.96     21.68 o 
  -3  -3   5      799.07      809.58     24.82 o 
  -2  -3   5        0.00        4.87      6.47 o 
  -1  -3   5     3261.79     3487.10     53.17 o 
   0  -3   5     4743.26     5172.00     66.05 o 
   1  -3   5     2137.02     2025.83     94.10 o 
   2  -3   5     5055.68     5090.05     67.30 o 
   3  -3   5     3169.77     3159.13     47.54 o 
   4  -3   5     2539.80     2555.56     42.80 o 
   5  -3   5     2385.61     2338.38     53.59 o 
   6  -3   5     1265.65     1296.82     61.77 o 
   7  -3   5      204.12      174.16     35.59 o 
  -8  -2   5       99.83      158.80     47.68 o 
  -7  -2   5     1159.89     1199.92     39.56 o 
  -6  -2   5     1079.01     1126.32     35.68 o 
  -5  -2   5     2965.69     2954.13     60.96 o 
  -4  -2   5     2250.80     2226.66     47.57 o 
  -3  -2   5     2663.11     2735.73     52.44 o 
  -2  -2   5     2035.10     1927.10     39.18 o 
  -1  -2   5      446.73      392.26      9.59 o 
   0  -2   5     1228.53     1292.20     22.13 o 
   1  -2   5      579.45      617.80     14.84 o 
   2  -2   5       20.59        3.71      5.54 o 
   3  -2   5      120.80       79.17     14.81 o 
   4  -2   5      640.99      608.60     18.54 o 
   5  -2   5      751.51      739.85     28.81 o 
   6  -2   5     1464.51     1491.57     67.87 o 
   7  -2   5     1327.34     1356.81     69.44 o 
  -8  -1   5        0.92       -2.15     29.84 o 
  -7  -1   5       35.44       36.63     14.51 o 
  -6  -1   5       12.25       12.77     11.22 o 
  -5  -1   5      294.94      293.60     17.44 o 
  -4  -1   5     1434.82     1477.50     27.09 o 
  -3  -1   5     9743.17     9689.00    143.69 o 
  -2  -1   5     7877.16     8233.20    127.43 o 
  -1  -1   5     6876.52     7093.68     85.52 o 
   0  -1   5     4400.91     4426.90     57.02 o 
   1  -1   5     2921.74     2975.89     42.39 o 
   2  -1   5     5640.29     5668.91     73.47 o 
   3  -1   5     2192.03     2166.02     36.44 o 
   4  -1   5       12.13       13.37     11.55 o 
   5  -1   5        5.68        7.47     13.14 o 
   6  -1   5      157.32      124.45     29.89 o 
  -8   0   5     1060.52     1109.34     54.50 o 
  -7   0   5     1759.57     1849.91     48.19 o 
  -6   0   5     1616.31     1628.87     41.93 o 
  -5   0   5     1210.21     1272.40     25.47 o 
  -4   0   5      132.64      153.06      8.73 o 
  -3   0   5      248.43      256.58      9.18 o 
  -2   0   5      433.64      473.34     11.76 o 
  -1   0   5      662.08      603.95     47.25 o 
   0   0   5     2136.47     2072.43     31.30 o 
   1   0   5      595.96      469.67     12.35 o 
   2   0   5     2365.77     2282.52     35.61 o 
   3   0   5     1913.06     1899.45     77.93 o 
   4   0   5     1866.98     1932.89     48.57 o 
   5   0   5      693.63      676.19     29.80 o 
   6   0   5      509.34      505.57     30.31 o 
  -9   1   5      206.63      236.13     38.89 o 
  -8   1   5      680.36      714.09     44.38 o 
  -7   1   5      967.89      997.52     61.92 o 
  -6   1   5     2871.47     2830.35     51.55 o 
  -5   1   5     8639.19     9121.76    140.51 o 
  -4   1   5     3856.26     4040.18     56.03 o 
  -3   1   5     3499.63     3646.92     62.69 o 
  -2   1   5     2369.27     2335.90     87.92 o 
  -1   1   5     3196.44     3303.62     45.36 o 
   0   1   5     1555.23     1605.18     26.20 o 
   1   1   5       23.42        5.80      4.57 o 
   2   1   5      580.09      533.60     21.33 o 
   3   1   5      434.34      399.77     25.80 o 
   4   1   5     1356.89     1359.85     41.19 o 
   5   1   5      423.83      425.34     26.06 o 
   6   1   5     1034.45     1052.37     42.00 o 
  -9   2   5      524.21      569.21     44.99 o 
  -8   2   5      114.05      115.80     27.40 o 
  -7   2   5       91.28       77.32     21.81 o 
  -6   2   5      845.60      908.11     23.18 o 
  -5   2   5      386.00      386.87     14.14 o 
  -4   2   5      680.15      631.09     16.72 o 
  -3   2   5     4861.94     5013.58     66.08 o 
  -2   2   5     1497.24     1403.54     24.97 o 
  -1   2   5     2029.67     1897.26     30.18 o 
   0   2   5     1738.04     1683.02     27.17 o 
   1   2   5      492.31      458.91     19.98 o 
   2   2   5      669.74      637.98     27.78 o 
   3   2   5      309.67      279.33     19.64 o 
   4   2   5        2.64      -15.77     13.84 o 
   5   2   5       43.76        9.23     17.87 o 
  -9   3   5      665.29      762.79     49.21 o 
  -8   3   5     2670.24     2522.27     88.96 o 
  -7   3   5     1667.54     1606.09     69.11 o 
  -6   3   5     1116.09     1110.18     33.10 o 
  -5   3   5     1590.54     1636.18     31.38 o 
  -4   3   5      372.82      339.85     15.98 o 
  -3   3   5      187.43      204.58     12.63 o 
  -2   3   5       28.26       12.09      5.73 o 
  -1   3   5     1527.20     1552.14     27.20 o 
   0   3   5     1366.68     1422.49     36.81 o 
   1   3   5     2438.99     2442.86     53.95 o 
   2   3   5     1168.45     1119.25     35.64 o 
   3   3   5      624.42      632.43     28.45 o 
   4   3   5     1186.46     1108.26     49.46 o 
   5   3   5      277.59      191.82     37.87 o 
  -9   4   5      314.90      380.10     44.68 o 
  -6   4   5     2257.32     2325.20     53.42 o 
  -5   4   5     2629.43     2574.17     43.08 o 
  -4   4   5     1652.80     1579.88     36.64 o 
  -3   4   5      218.69      160.72     10.21 o 
  -2   4   5        1.49       -7.81      6.25 o 
  -1   4   5        1.79       -0.86      8.93 o 
   0   4   5      441.07      412.19     20.32 o 
   1   4   5      795.05      747.27     29.05 o 
   2   4   5      817.61      740.09     56.05 o 
   3   4   5     1136.77     1102.24     46.46 o 
   4   4   5     1119.91     1022.62     41.51 o 
  -9   5   5      237.89      261.19     41.94 o 
  -8   5   5      317.70      301.57     25.04 o 
  -7   5   5       26.22       19.92     16.88 o 
  -6   5   5     1064.25     1031.85     34.26 o 
  -5   5   5      698.08      702.33     26.42 o 
  -4   5   5      917.23      828.27     21.33 o 
  -3   5   5     2175.45     2113.94     37.46 o 
  -2   5   5     1961.16     1996.94     67.97 o 
  -1   5   5     1621.97     1634.88     70.71 o 
   0   5   5      966.76      938.76     32.48 o 
   1   5   5       41.07       35.78     14.27 o 
   2   5   5      224.77      200.19     22.52 o 
   3   5   5       62.61       35.40     19.27 o 
  -8   6   5     1260.15     1352.13     45.12 o 
  -7   6   5     1058.38     1036.56     37.67 o 
  -6   6   5        2.14      -10.97     16.45 o 
  -5   6   5      161.70      133.58     17.31 o 
  -4   6   5      293.92      248.52     17.63 o 
  -3   6   5       54.78       61.51     21.05 o 
  -2   6   5      517.42      508.96     23.91 o 
  -1   6   5     3338.99     3293.29     70.74 o 
   0   6   5     2055.64     2075.00     54.04 o 
   1   6   5     1642.04     1588.47     88.96 o 
   2   6   5     1383.04     1287.55     45.76 o 
  -8   7   5      888.08      893.61     38.54 o 
  -7   7   5      914.86      901.65     36.49 o 
  -6   7   5      970.59      949.40     35.55 o 
  -5   7   5     1203.55     1144.27     37.65 o 
  -4   7   5      716.29      778.45     45.09 o 
  -3   7   5     1078.78     1078.92     35.69 o 
  -2   7   5        4.06       -7.22     13.33 o 
  -1   7   5      674.54      677.51     30.78 o 
   0   7   5       62.03       75.02     18.70 o 
   1   7   5      201.62      256.94     79.76 o 
  -7   8   5      375.38      399.79     28.43 o 
  -6   8   5      788.46      810.28     35.61 o 
  -5   8   5      686.22      667.78     45.24 o 
  -4   8   5     1241.76     1254.07     62.12 o 
  -3   8   5     3552.72     3375.19    110.11 o 
  -2   8   5     1758.27     1851.87     53.00 o 
  -1   8   5      998.70      893.28     37.17 o 
   0   8   5      414.25      455.16     29.33 o 
  -6   9   5      114.58       64.82     29.33 o 
  -5   9   5       19.75        5.69     26.59 o 
  -4   9   5     1095.91     1037.25     58.87 o 
  -3   9   5     1112.61     1231.14     66.90 o 
  -2   9   5      275.93      399.37     50.68 o 
   1 -11   6       78.17        3.56     28.67 o 
   2 -11   6       15.88      -30.65     27.71 o 
  -1 -10   6     1478.14     1635.21     50.33 o 
   0 -10   6      458.61      563.62     41.13 o 
   1 -10   6      918.51      885.00     51.85 o 
   2 -10   6      893.71      948.70     54.14 o 
   3 -10   6      172.84      256.27     33.88 o 
   4 -10   6      254.05      347.00     62.17 o 
  -3  -9   6       20.61        7.37     32.38 o 
  -2  -9   6        0.59        1.18     15.86 o 
  -1  -9   6       63.70       54.65     16.91 o 
   0  -9   6      472.54      438.61     37.01 o 
   1  -9   6     2612.67     2858.40     93.69 o 
   2  -9   6     1152.16     1202.31     39.63 o 
   3  -9   6     2101.78     2114.47     55.62 o 
   4  -9   6     1408.42     1520.11     47.61 o 
   5  -9   6      230.11      299.81     29.15 o 
  -4  -8   6     1468.80     1531.23     76.10 o 
  -3  -8   6      818.19      832.20     34.39 o 
  -2  -8   6      166.54      215.55     21.99 o 
  -1  -8   6     1788.39     1714.51     45.99 o 
   0  -8   6       78.26       54.42     14.46 o 
   1  -8   6       80.34       52.06     18.56 o 
   2  -8   6       11.16       -2.24     12.52 o 
   3  -8   6      528.81      545.78     35.00 o 
   4  -8   6      459.48      451.27     25.90 o 
   5  -8   6     1004.76     1022.49     53.53 o 
   6  -8   6     1157.23     1237.84     46.08 o 
  -5  -7   6      171.37      196.73     40.97 o 
  -4  -7   6      388.87      431.75     25.55 o 
  -3  -7   6      465.17      447.41     24.39 o 
  -2  -7   6     2003.37     2018.76     49.89 o 
  -1  -7   6     7492.99     7186.62    119.94 o 
   0  -7   6     2636.47     2937.50     88.51 o 
   1  -7   6     2527.11     2465.99     42.96 o 
   2  -7   6      148.02      176.56     18.18 o 
   3  -7   6      328.66      323.49     29.46 o 
   4  -7   6       61.74       83.08     25.77 o 
   5  -7   6       34.58       23.16     15.35 o 
   6  -7   6       45.32       78.39     21.38 o 
  -6  -6   6      764.33      797.41     58.05 o 
  -5  -6   6      131.60      163.60     21.75 o 
  -4  -6   6      120.97      100.03     20.11 o 
  -3  -6   6      157.14      139.52     17.57 o 
  -2  -6   6      783.03      736.18     26.99 o 
  -1  -6   6      880.60      866.02     28.13 o 
   0  -6   6      998.82      989.13     27.90 o 
   1  -6   6     2830.19     2705.31     59.79 o 
   2  -6   6      806.87      793.35     21.28 o 
   3  -6   6     3798.50     3849.08     81.44 o 
   4  -6   6     2302.75     2354.58     55.85 o 
   5  -6   6     2056.85     2109.24     54.47 o 
   6  -6   6      276.27      309.08     26.31 o 
  -6  -5   6      787.28      783.21     33.82 o 
  -5  -5   6      372.55      362.65     22.78 o 
  -4  -5   6     6134.20     6452.52    113.28 o 
  -3  -5   6     6575.94     6930.79    116.35 o 
  -2  -5   6     1260.67     1206.70     33.65 o 
  -1  -5   6      393.92      337.23     16.86 o 
   0  -5   6        1.21        5.43      6.29 o 
   1  -5   6        6.53        3.51      6.79 o 
   2  -5   6      534.68      536.95     16.80 o 
   3  -5   6     1385.85     1376.02     37.02 o 
   4  -5   6     1037.41     1005.32     32.70 o 
   5  -5   6     2496.95     2523.36     59.74 o 
   6  -5   6      985.68     1043.69     39.16 o 
  -7  -4   6       21.23       31.00     18.72 o 
  -6  -4   6      365.13      344.47     41.18 o 
  -5  -4   6      202.85      201.31     18.23 o 
  -4  -4   6     2990.62     2846.32     60.58 o 
  -3  -4   6     1578.75     1642.08     41.94 o 
  -2  -4   6     3053.26     2895.90     56.61 o 
  -1  -4   6     1360.42     1260.03     22.88 o 
   0  -4   6     3773.60     3749.23     52.80 o 
   1  -4   6     6457.30     6587.39     97.64 o 
   2  -4   6     1267.65     1290.19     34.98 o 
   3  -4   6       97.19      124.49     14.13 o 
   4  -4   6        9.09        6.39     10.99 o 
   5  -4   6       21.68       31.75     18.96 o 
   6  -4   6       88.13       98.77     27.86 o 
  -7  -3   6      810.97      911.70     36.79 o 
  -6  -3   6     2944.12     2931.99     72.47 o 
  -5  -3   6     1751.92     1700.29     44.40 o 
  -4  -3   6      164.75      151.37     15.83 o 
  -3  -3   6        6.06        1.66      8.09 o 
  -2  -3   6     2143.93     2123.87    134.64 o 
  -1  -3   6      498.11      403.86     10.88 o 
   0  -3   6     3819.53     3970.34     54.11 o 
   1  -3   6     4165.97     4233.33     58.28 o 
   2  -3   6     4364.05     4279.61     60.07 o 
   3  -3   6     1747.66     1805.74     33.59 o 
   4  -3   6     1368.19     1414.77     30.36 o 
   5  -3   6     1152.68     1078.43     52.56 o 
   6  -3   6      214.86      166.39     33.50 o 
  -8  -2   6      650.07      753.19     36.09 o 
  -7  -2   6     1340.50     1315.36     42.31 o 
  -6  -2   6     2423.56     2465.42     68.02 o 
  -5  -2   6      915.20      883.09     29.27 o 
  -4  -2   6     1368.01     1315.75     35.04 o 
  -3  -2   6     2000.51     1944.75     42.69 o 
  -2  -2   6     3478.96     3359.81     97.76 o 
  -1  -2   6     1377.96     1543.34     25.39 o 
   0  -2   6       90.82      100.55     17.22 o 
   1  -2   6      430.06      428.09     23.57 o 
   2  -2   6     1331.66     1235.38     25.08 o 
   3  -2   6      689.83      677.76     23.18 o 
   4  -2   6      993.00      937.81     31.20 o 
   5  -2   6      812.29      791.92     46.41 o 
   6  -2   6     1285.73     1336.07     66.44 o 
  -8  -1   6      510.88      561.13     85.68 o 
  -7  -1   6      274.75      321.37     22.40 o 
  -6  -1   6       55.25       45.47     12.61 o 
  -5  -1   6     1971.04     1879.74     45.10 o 
  -4  -1   6     3010.12     2888.71     94.28 o 
  -3  -1   6     1709.50     1541.86     35.92 o 
  -2  -1   6     5794.21     5864.30     73.49 o 
  -1  -1   6     3923.16     3895.72     57.19 o 
   0  -1   6     1910.56     1859.16     30.17 o 
   1  -1   6      983.52     1085.39     21.84 o 
   2  -1   6     2146.30     2215.77     36.71 o 
   3  -1   6       24.00       10.69     10.26 o 
   4  -1   6      274.60      225.56     29.15 o 
   5  -1   6      159.74      118.84     19.68 o 
   6  -1   6      495.80      490.67     43.52 o 
  -8   0   6      477.24      541.53     28.35 o 
  -7   0   6      307.14      328.49     21.21 o 
  -6   0   6      621.50      624.89     25.31 o 
  -5   0   6       95.01       83.23     12.94 o 
  -4   0   6       21.00       12.44     10.09 o 
  -3   0   6       13.32        6.72      5.04 o 
  -2   0   6     1189.08     1201.39     22.14 o 
  -1   0   6     4236.13     4429.12     58.73 o 
   0   0   6     3180.29     3189.54     45.63 o 
   1   0   6     1606.46     1564.41     27.39 o 
   2   0   6     2654.49     2658.21     55.84 o 
   3   0   6      986.43      924.16     31.72 o 
   4   0   6      884.79      848.92     32.67 o 
   5   0   6       52.87       32.69     21.66 o 
  -9   1   6       49.30       65.48     31.37 o 
  -8   1   6      576.35      588.68     41.02 o 
  -7   1   6     2295.76     2279.57     54.15 o 
  -6   1   6     2283.61     2357.09     53.11 o 
  -5   1   6     1486.69     1435.47     53.86 o 
  -4   1   6      725.47      693.82     17.56 o 
  -3   1   6      929.44      924.85     19.91 o 
  -2   1   6      430.34      442.37     16.24 o 
  -1   1   6      577.38      638.14     15.68 o 
   0   1   6        0.89        1.46      5.35 o 
   1   1   6     1670.50     1657.42     50.23 o 
   2   1   6     1367.30     1354.23     37.87 o 
   3   1   6     1060.12     1050.58     35.19 o 
   4   1   6     1546.83     1485.56     53.17 o 
   5   1   6      245.44      225.09     25.36 o 
  -9   2   6        0.07        2.49     26.79 o 
  -8   2   6       71.56       64.66     26.03 o 
  -7   2   6      598.58      578.61     37.06 o 
  -6   2   6      156.13      104.06     20.69 o 
  -5   2   6      752.47      709.48     19.64 o 
  -4   2   6     2765.71     2816.90     44.07 o 
  -3   2   6     5014.96     5139.05     68.67 o 
  -2   2   6     1531.30     1515.53     27.57 o 
  -1   2   6     4314.50     4366.75     59.48 o 
   0   2   6      627.97      548.37     21.85 o 
   1   2   6       17.86       24.52     13.85 o 
   2   2   6       67.33       43.82     13.45 o 
   3   2   6       36.90       29.44     14.31 o 
   4   2   6      702.63      704.01     32.28 o 
   5   2   6      346.67      386.67     30.96 o 
  -9   3   6     1156.21     1231.85     64.56 o 
  -8   3   6      761.21      771.03     47.73 o 
  -7   3   6       21.61       -0.41     19.22 o 
  -6   3   6       10.04       15.64      9.56 o 
  -5   3   6       76.25       61.82     20.41 o 
  -4   3   6      201.23      168.18     20.80 o 
  -3   3   6      553.62      505.60     16.59 o 
  -2   3   6      874.88      789.75     22.56 o 
  -1   3   6     3812.84     4050.64     78.49 o 
   0   3   6     1655.06     1662.05     42.64 o 
   1   3   6     2178.20     2174.09     52.23 o 
   2   3   6      610.61      615.88     28.09 o 
   3   3   6      358.17      347.91     24.21 o 
   4   3   6      264.65      291.76     63.62 o 
  -9   4   6      514.94      580.39     46.87 o 
  -8   4   6      700.72      733.97     47.48 o 
  -7   4   6      617.86      633.69     28.14 o 
  -6   4   6     2163.87     2106.19     50.43 o 
  -5   4   6     1467.79     1530.66     59.48 o 
  -4   4   6     1144.61     1060.11     24.79 o 
  -3   4   6      618.85      536.88     17.26 o 
  -2   4   6      297.88      324.11     17.81 o 
  -1   4   6      123.27       88.85     14.59 o 
   0   4   6       44.11       45.72     13.21 o 
   1   4   6     1566.37     1511.64     44.39 o 
   2   4   6     1619.49     1627.81     91.10 o 
   3   4   6     1364.22     1292.56     45.04 o 
  -8   5   6      131.35      146.76     32.23 o 
  -7   5   6      493.16      483.46     25.82 o 
  -6   5   6     1913.07     1908.27     49.14 o 
  -5   5   6      362.64      337.28     19.91 o 
  -4   5   6     2027.21     1952.46     37.09 o 
  -3   5   6     2197.20     2216.08     39.82 o 
  -2   5   6      909.16      927.29     31.31 o 
  -1   5   6      888.39      873.27     31.51 o 
   0   5   6      246.29      218.71     21.10 o 
   1   5   6        0.28        8.45     14.19 o 
   2   5   6       84.55       57.68     20.61 o 
  -8   6   6      731.28      722.95     39.58 o 
  -7   6   6       58.14       33.35     18.08 o 
  -6   6   6        4.25       -3.55     14.18 o 
  -5   6   6       14.23        0.94     12.78 o 
  -4   6   6      776.40      740.57     35.19 o 
  -3   6   6      449.73      445.36     38.23 o 
  -2   6   6     1460.91     1440.91     42.67 o 
  -1   6   6     1526.40     1613.29     47.07 o 
   0   6   6     1772.13     1794.22     51.82 o 
   1   6   6     1429.16     1296.66     45.09 o 
   2   6   6      724.12      726.47     36.91 o 
  -8   7   6      917.42      962.54     41.76 o 
  -7   7   6      273.04      268.35     34.80 o 
  -6   7   6     1010.67      954.83     36.51 o 
  -5   7   6      246.55      280.61     31.16 o 
  -4   7   6      282.83      323.93     34.31 o 
  -3   7   6       98.38      111.21     40.77 o 
  -2   7   6      241.61      289.21     25.98 o 
  -1   7   6      615.11      666.75     31.59 o 
   0   7   6      622.94      625.28     32.65 o 
  -7   8   6      175.63      159.88     25.94 o 
  -6   8   6     1173.21     1175.52     43.00 o 
  -5   8   6      889.36      851.86     52.46 o 
  -4   8   6     1235.07     1324.37     66.09 o 
  -3   8   6      467.90      479.48     42.50 o 
  -2   8   6      949.76      914.78     38.12 o 
  -1   8   6      293.88      356.28     39.17 o 
  -1 -10   7      953.04     1134.71     58.16 o 
   0 -10   7      214.22      268.41     37.87 o 
   1 -10   7      221.41      135.17     31.62 o 
   2 -10   7      189.13      193.94     35.79 o 
   3 -10   7       90.54      100.91     33.70 o 
   4 -10   7       15.91        9.65     19.01 o 
  -3  -9   7        5.05       11.11     19.23 o 
  -2  -9   7      202.23      215.25     42.14 o 
  -1  -9   7      226.89      250.42     43.80 o 
   0  -9   7     1497.45     1603.56     66.24 o 
   1  -9   7     1702.93     1712.66     70.31 o 
   2  -9   7     1554.78     1902.22     75.64 o 
   3  -9   7     1240.81     1367.04     44.12 o 
   4  -9   7      591.27      634.45     38.13 o 
   5  -9   7      116.03      134.92     50.63 o 
  -4  -8   7      783.91      911.57     38.24 o 
  -3  -8   7      160.82      160.21     24.55 o 
  -2  -8   7        2.35       24.75     15.30 o 
  -1  -8   7        2.35       -1.88     13.25 o 
   0  -8   7      357.23      338.41     30.91 o 
   1  -8   7       28.44       16.57     20.08 o 
   2  -8   7      330.79      348.68     32.23 o 
   3  -8   7     1279.64     1270.45     40.88 o 
   4  -8   7     1478.05     1659.49     49.13 o 
   5  -8   7      881.64      908.44     37.88 o 
  -5  -7   7      596.29      639.64     33.32 o 
  -4  -7   7      757.33      729.90     32.29 o 
  -3  -7   7      712.83      729.93     30.75 o 
  -2  -7   7     2415.64     2513.85     58.49 o 
  -1  -7   7     3136.63     3219.05     67.21 o 
   0  -7   7     1540.81        3.71     18.05 o 
   1  -7   7      578.17      546.85     24.18 o 
   2  -7   7       18.34       13.88     12.07 o 
   3  -7   7       49.02       50.79     14.63 o 
   4  -7   7        0.80      -14.30     14.44 o 
   5  -7   7      952.11      932.22     37.52 o 
   6  -7   7     1592.09     1614.83     79.53 o 
  -6  -6   7      247.68      297.00     29.66 o 
  -5  -6   7       53.60       24.50     17.73 o 
  -4  -6   7      100.78      118.72     18.44 o 
  -3  -6   7     2210.52     2148.55    104.06 o 
  -2  -6   7     1766.37     1693.58     43.99 o 
  -1  -6   7      601.69      568.94     24.10 o 
   0  -6   7     1880.45     1876.20     62.93 o 
   1  -6   7     3345.89     3286.20     56.81 o 
   2  -6   7     1279.32     1324.58     54.14 o 
   3  -6   7     2386.48     2506.72     57.03 o 
   4  -6   7     1252.39     1352.43     41.22 o 
   5  -6   7       33.79       29.88     16.92 o 
   6  -6   7        4.18      -11.10     19.49 o 
  -6  -5   7      649.99      606.65     30.91 o 
  -5  -5   7      805.48      819.19     38.61 o 
  -4  -5   7     3743.41     3798.85    144.32 o 
  -3  -5   7      488.56      566.05     24.75 o 
  -2  -5   7      250.62      303.86     23.82 o 
  -1  -5   7       91.42       87.45     13.56 o 
   0  -5   7      457.95      445.83     28.11 o 
   1  -5   7      524.14      473.71     16.18 o 
   2  -5   7      484.25      450.85     16.63 o 
   3  -5   7     3329.00     3386.11     68.26 o 
   4  -5   7     2935.03     2928.04     64.17 o 
   5  -5   7     1668.62     1693.46     48.26 o 
   6  -5   7      650.77      672.76     48.70 o 
  -7  -4   7      493.94      501.59     29.84 o 
  -6  -4   7     1373.76     1384.52     43.82 o 
  -5  -4   7     4777.16     4565.53    144.35 o 
  -4  -4   7     3273.39     3262.90     82.71 o 
  -3  -4   7      895.42      892.83     29.36 o 
  -2  -4   7     2313.79     2181.04     48.22 o 
  -1  -4   7     1532.56     1376.40     35.34 o 
   0  -4   7     3168.03     3219.96     47.58 o 
   1  -4   7     1590.39     1666.20     37.65 o 
   2  -4   7        8.18        9.17      7.63 o 
   3  -4   7      534.39      549.61     18.72 o 
   4  -4   7       98.54       95.47     16.02 o 
   5  -4   7      690.35      709.87     44.07 o 
   6  -4   7      859.71      852.72     53.48 o 
  -7  -3   7      985.55      965.84     38.21 o 
  -6  -3   7      261.69      274.26     22.02 o 
  -5  -3   7      206.45      198.22     19.42 o 
  -4  -3   7       17.34       14.56     13.83 o 
  -3  -3   7     1238.73     1181.65     33.36 o 
  -2  -3   7     3076.39     3198.22     61.41 o 
  -1  -3   7     1491.29     1546.34     26.76 o 
   0  -3   7     2275.82     2278.22     36.56 o 
   1  -3   7     5190.10     5038.72     83.10 o 
   2  -3   7     2777.48     2758.06     54.23 o 
   3  -3   7      552.60      554.28     18.39 o 
   4  -3   7      310.77      288.85     19.98 o 
   5  -3   7      136.83      173.50     31.11 o 
   6  -3   7       70.52       56.99     29.59 o 
  -8  -2   7     1691.77     1825.62     55.10 o 
  -7  -2   7     5747.33     5857.38    110.86 o 
  -6  -2   7     1363.80     1378.33     73.05 o 
  -5  -2   7      219.32      205.68     16.46 o 
  -4  -2   7      736.22      630.87     23.96 o 
  -3  -2   7     1583.37     1662.38     39.95 o 
  -2  -2   7      888.47      927.75     27.23 o 
  -1  -2   7      243.60      222.46      9.68 o 
   0  -2   7     1169.23     1183.52     23.62 o 
   1  -2   7     1600.35     1590.90     29.48 o 
   2  -2   7     1236.13     1256.67     26.79 o 
   3  -2   7     1890.14     1876.27     46.38 o 
   5  -2   7     1948.23     2032.01     80.98 o 
   6  -2   7     1200.33     1145.43     63.90 o 
  -8  -1   7      252.07      339.86     30.21 o 
  -7  -1   7      561.75      538.68     27.12 o 
  -6  -1   7      600.37      532.51     25.11 o 
  -5  -1   7     2785.29     2612.71     57.09 o 
  -4  -1   7     2636.53     2520.23     53.22 o 
  -3  -1   7     3277.79     3398.32     64.02 o 
  -2  -1   7     2433.65     2335.95     35.96 o 
  -1  -1   7     1026.49      977.69     20.49 o 
   0  -1   7      203.84      192.63     18.88 o 
   1  -1   7       47.69       39.02      9.16 o 
   2  -1   7        9.08       11.69     10.27 o 
   3  -1   7      348.60      376.96     21.21 o 
   4  -1   7      270.88      308.47     26.11 o 
   5  -1   7      741.80      709.55     33.21 o 
  -8   0   7       41.89       64.11     19.20 o 
  -7   0   7      114.67      127.13     19.72 o 
  -6   0   7       16.31        9.79     11.64 o 
  -5   0   7        9.34       17.05     10.56 o 
  -4   0   7      432.99      397.87     43.62 o 
  -3   0   7     1626.28     1655.43     29.07 o 
  -2   0   7     2902.35     2919.29     62.78 o 
  -1   0   7     2547.08     2630.84     40.43 o 
   0   0   7     1713.26     1738.44     36.15 o 
   1   0   7     2028.06     2136.96     48.31 o 
   2   0   7     2800.66     2705.39     58.67 o 
   3   0   7      847.13      765.01     29.99 o 
   4   0   7      126.72       78.97     18.71 o 
   5   0   7      114.11       50.77     20.16 o 
  -8   1   7      706.99      720.75     45.70 o 
  -7   1   7     1727.00     1744.06     70.97 o 
  -6   1   7     1756.01     1756.96     50.89 o 
  -5   1   7     1884.30     1917.85     45.49 o 
  -4   1   7       69.92       81.41     24.53 o 
  -3   1   7       12.50        6.16      6.18 o 
  -2   1   7      147.03      152.92      9.42 o 
  -1   1   7      432.58      411.85     19.61 o 
   0   1   7     1878.98     1870.00     43.57 o 
   1   1   7     1647.33     1677.41     50.99 o 
   2   1   7     1250.42     1271.46     38.48 o 
   3   1   7     1366.98     1335.61     42.43 o 
   4   1   7     1272.24     1342.56     45.20 o 
  -9   2   7       98.13       85.71     32.59 o 
  -8   2   7      557.74      561.48     41.79 o 
  -7   2   7      344.12      330.94     29.38 o 
  -6   2   7      907.52      876.49     46.90 o 
  -5   2   7     2487.14     2488.58     89.19 o 
  -4   2   7     1657.17     1581.74     61.59 o 
  -3   2   7     1510.73     1499.32     48.09 o 
  -2   2   7      856.33      852.44     20.37 o 
  -1   2   7     2192.37     2247.97     49.64 o 
   0   2   7      208.06      200.48     16.61 o 
   1   2   7       66.36       46.62     16.50 o 
   2   2   7      240.19      208.58     21.61 o 
   3   2   7      464.07      503.09     37.59 o 
   4   2   7      669.29      651.51     33.77 o 
  -9   3   7      339.98      379.18     47.43 o 
  -8   3   7      359.02      358.80     36.30 o 
  -7   3   7        1.88      -10.83     18.61 o 
  -6   3   7      419.14      462.33     22.73 o 
  -5   3   7      584.52      571.29     18.93 o 
  -4   3   7     1770.03     1727.66     33.39 o 
  -3   3   7     3372.92     3383.28     51.98 o 
  -2   3   7     2426.59     2462.43     48.60 o 
  -1   3   7     2524.93     2677.98    108.84 o 
   0   3   7      957.04      937.87     39.22 o 
   1   3   7     1005.09      984.15     34.80 o 
   2   3   7      356.00      319.26     23.19 o 
   3   3   7      277.77      269.67     29.54 o 
  -8   4   7     1096.20     1172.12     61.21 o 
  -7   4   7      522.70      520.51     39.14 o 
  -6   4   7      545.93      490.55     53.56 o 
  -5   4   7      399.92      380.26     16.53 o 
  -4   4   7      174.31      239.59     19.50 o 
  -3   4   7        7.09       -1.85      8.60 o 
  -2   4   7      427.06      442.48     21.91 o 
  -1   4   7      830.14      832.87     30.92 o 
   0   4   7      961.62      957.63     34.79 o 
   1   4   7     1782.31     1727.15     50.40 o 
   2   4   7      671.70      715.61     33.55 o 
   3   4   7     1654.41     1754.16     56.34 o 
  -8   5   7      871.08      844.74     52.62 o 
  -7   5   7     1526.32     1538.34     66.29 o 
  -5   5   7     2213.17     2266.92     73.56 o 
  -4   5   7     1988.04     1946.25     44.49 o 
  -3   5   7      802.24      879.98     31.29 o 
  -2   5   7       78.51       74.71     24.68 o 
  -1   5   7      242.66      257.53     23.50 o 
   0   5   7       77.62       80.11     18.06 o 
   1   5   7       51.47       24.70     17.54 o 
   2   5   7      183.35      240.85     35.79 o 
  -8   6   7       67.42       51.39     30.09 o 
  -7   6   7       23.43        1.66     17.59 o 
  -6   6   7      365.73      328.15     33.40 o 
  -4   6   7      860.03      854.84     32.85 o 
  -3   6   7     1640.70     1746.49     48.64 o 
  -2   6   7     1690.62     1700.37     48.86 o 
  -1   6   7     1228.51     1130.27     40.74 o 
   0   6   7      387.43      414.55     26.93 o 
   1   6   7     1119.40     1199.50     45.99 o 
  -7   7   7      976.54      902.61     55.74 o 
  -6   7   7      336.07      339.57     27.13 o 
  -4   7   7        5.65       29.84     25.52 o 
  -3   7   7        0.97       -4.73     15.08 o 
  -2   7   7      303.66      335.08     29.89 o 
  -1   7   7      691.00      689.07     34.41 o 
  -4   8   7      862.25      886.53     56.78 o 
  -3   8   7      387.49      373.74     39.70 o 
  -1 -10   8      313.46      383.81     44.79 o 
   0 -10   8       50.56       14.79     26.13 o 
   1 -10   8        7.61      -17.28     26.23 o 
   2 -10   8       45.10       30.50     28.52 o 
   3 -10   8        0.23       25.82     28.52 o 
  -2  -9   8      960.04      976.03     39.18 o 
  -1  -9   8     2078.86     2203.98     58.47 o 
   0  -9   8     1956.66     1966.63     76.71 o 
   1  -9   8     1424.09     1384.77     65.32 o 
   2  -9   8     1038.99     1036.49     55.67 o 
   3  -9   8     1026.30     1091.60     58.51 o 
   4  -9   8      322.96      339.43     44.94 o 
  -4  -8   8      111.11      131.75     26.56 o 
  -3  -8   8       28.07       14.74     17.15 o 
  -2  -8   8      115.42      103.87     27.50 o 
  -1  -8   8       22.18       -1.31     14.58 o 
   1  -8   8      174.87      191.65     31.57 o 
   2  -8   8      572.66      568.09     40.97 o 
   3  -8   8     2350.56     2444.39     89.12 o 
   4  -8   8     1565.97     1793.44     52.71 o 
   5  -8   8      629.60      733.13     36.39 o 
  -5  -7   8      855.36      884.01     48.29 o 
  -4  -7   8     1586.12     1543.64     48.02 o 
  -3  -7   8     2013.29     2019.50     73.20 o 
  -2  -7   8     1447.13     1442.10     47.48 o 
  -1  -7   8     2173.56     2139.14     53.16 o 
   0  -7   8      114.61      120.44     16.43 o 
   1  -7   8      233.27      179.03     19.55 o 
   2  -7   8      173.60      179.25     29.89 o 
   3  -7   8      124.39      163.00     40.52 o 
   4  -7   8      212.96      266.09     25.93 o 
   5  -7   8       79.46      120.62     23.40 o 
  -5  -6   8      172.99      240.77     26.49 o 
  -4  -6   8      591.28      597.64     28.75 o 
  -3  -6   8      619.26      617.29     27.92 o 
  -2  -6   8     1182.59     1183.94     50.91 o 
  -1  -6   8     1203.64     1264.90     69.37 o 
   0  -6   8     1709.19     1763.30     44.57 o 
   1  -6   8     2808.24     2796.60     59.91 o 
   2  -6   8      571.68      622.20     28.42 o 
   3  -6   8      959.81     1005.51     34.38 o 
   4  -6   8       22.70        8.25     14.84 o 
   5  -6   8        0.32        0.52     17.43 o 
  -6  -5   8     1219.14     1205.43     42.96 o 
  -5  -5   8      804.86      815.03     33.55 o 
  -4  -5   8     1138.41     1118.20     37.35 o 
  -3  -5   8       24.70       23.89     13.32 o 
  -2  -5   8      313.12      339.43     27.60 o 
  -1  -5   8      139.48      146.61     15.54 o 
   0  -5   8     1351.21     1378.54     49.46 o 
   1  -5   8     1378.57     1309.57     34.46 o 
   2  -5   8      858.88      886.79     23.86 o 
   3  -5   8      267.52      275.50     21.68 o 
   4  -5   8       70.15      117.05     18.73 o 
   5  -5   8     1009.66     1101.41     58.05 o 
  -7  -4   8      816.51      946.97     55.56 o 
  -6  -4   8     1058.13     1028.90     38.25 o 
  -5  -4   8      471.93      479.03     25.22 o 
  -4  -4   8     2257.57     2223.91     54.22 o 
  -3  -4   8      704.40      745.20     27.99 o 
  -2  -4   8     1033.37     1051.68     32.35 o 
  -1  -4   8      655.79      632.10     24.02 o 
   0  -4   8      624.19      623.88     23.82 o 
   1  -4   8       17.61       25.66     11.91 o 
   2  -4   8     1779.81     1849.45     35.84 o 
   3  -4   8      531.24      531.26     19.68 o 
   4  -4   8      977.34      955.87     49.51 o 
   5  -4   8     1479.70     1475.56     67.87 o 
  -7  -3   8       19.56       36.81     23.56 o 
  -6  -3   8       43.78       20.72     15.31 o 
  -5  -3   8      676.58      615.15     27.16 o 
  -4  -3   8     1067.52     1054.02     33.44 o 
  -3  -3   8     1151.95     1073.11     32.77 o 
  -2  -3   8     3276.00     3268.49     64.51 o 
  -1  -3   8     1448.77     1393.80     44.68 o 
   0  -3   8     2091.00     2098.64     36.16 o 
   1  -3   8       72.73       64.61     19.30 o 
   2  -3   8       48.77       44.93     12.08 o 
   3  -3   8       36.49       15.58     26.36 o 
   4  -3   8        3.03       14.08     19.52 o 
   5  -3   8       42.53       38.58     26.23 o 
  -8  -2   8      536.67      586.60     32.87 o 
  -7  -2   8      251.95      335.86     28.42 o 
  -6  -2   8      465.25      489.61     41.58 o 
  -5  -2   8        0.76       -2.83     11.09 o 
  -4  -2   8      286.47      281.44     17.98 o 
  -3  -2   8        7.66       10.92     10.75 o 
  -2  -2   8       83.61       73.98     20.74 o 
  -1  -2   8     1860.57     1813.75     31.85 o 
   0  -2   8     3836.17     3906.63     70.70 o 
   1  -2   8     2207.70     2119.01     37.22 o 
   2  -2   8     3193.86     3196.04    105.54 o 
   3  -2   8     1497.82     1553.91     43.43 o 
   4  -2   8      858.90      956.88     35.75 o 
   5  -2   8      414.36      481.97     42.19 o 
  -8  -1   8      598.93      617.43     48.95 o 
  -7  -1   8     1143.24     1195.95     40.77 o 
  -6  -1   8     1582.18     1622.35     45.38 o 
  -5  -1   8     1273.80     1243.01     37.22 o 
  -4  -1   8     2192.81     2174.69     49.97 o 
  -3  -1   8     1539.08     1518.33     38.67 o 
  -2  -1   8      947.42      945.15     28.57 o 
  -1  -1   8     1808.86     1765.96     39.39 o 
   0  -1   8      823.92      835.31     31.54 o 
   1  -1   8      302.79      346.31     18.97 o 
   2  -1   8      332.54      313.39     20.18 o 
   3  -1   8     1439.40     1470.92     43.55 o 
   4  -1   8     2220.80     2185.94     58.46 o 
   5  -1   8     1362.90     1241.11     65.27 o 
  -8   0   8       55.94       73.01     19.46 o 
  -7   0   8        9.70       19.17     18.25 o 
  -6   0   8      111.87      123.88     17.77 o 
  -5   0   8     1162.17     1124.51     34.54 o 
  -4   0   8     1497.23     1437.95     38.19 o 
  -3   0   8     2707.51     2819.43     57.73 o 
  -2   0   8     4573.47     4712.75     93.74 o 
  -1   0   8     2780.44     2790.79     44.09 o 
   0   0   8     2609.37     2684.38     56.61 o 
   1   0   8      760.59      827.74     29.17 o 
   2   0   8      828.60      804.99     31.00 o 
   3   0   8      136.13      119.73     19.18 o 
   4   0   8      214.46      176.06     23.97 o 
  -8   1   8      499.18      556.25     42.14 o 
  -7   1   8      852.88      852.76     58.28 o 
  -6   1   8      698.01      666.67     27.31 o 
  -5   1   8      123.96      147.98     24.60 o 
  -4   1   8      794.20      717.47     26.15 o 
  -3   1   8     2417.86     2390.68     40.11 o 
  -2   1   8     1674.05     1749.39     32.48 o 
  -1   1   8     1822.68     1992.49     56.37 o 
   0   1   8     1841.06     1893.45     46.74 o 
   1   1   8     2720.29     2556.03    117.76 o 
   2   1   8     3816.33     3620.47     76.95 o 
   3   1   8     1342.57     1282.35     53.40 o 
   4   1   8      827.10      844.33     37.77 o 
  -8   2   8      781.33      827.86     50.99 o 
  -7   2   8     1821.24     1901.19     55.28 o 
  -6   2   8     1217.66     1229.94     37.80 o 
  -5   2   8     2201.43     2258.45     52.19 o 
  -4   2   8     1117.16     1081.46     25.54 o 
  -3   2   8     1806.28     1798.89     34.08 o 
  -2   2   8      799.03      769.90     20.61 o 
  -1   2   8      214.12      207.80     16.89 o 
   0   2   8      292.94      307.06     24.12 o 
   1   2   8     1725.60     1626.63     46.46 o 
   2   2   8      760.23      735.91     32.49 o 
   3   2   8      435.78      455.16     28.83 o 
  -8   3   8       16.41      -16.52     23.69 o 
  -7   3   8      633.74      743.27     45.65 o 
  -6   3   8     1027.89     1047.43     34.92 o 
  -5   3   8     2215.72     2184.96     51.27 o 
  -4   3   8     2745.49     2704.09     57.72 o 
  -3   3   8     2504.93     2749.73     46.26 o 
  -2   3   8     1228.56     1265.46     40.31 o 
  -1   3   8     3413.31     3221.37     68.71 o 
   0   3   8     1687.19     1601.74     45.50 o 
   1   3   8      473.54      451.67     26.10 o 
   2   3   8      163.11      136.39     22.73 o 
   3   3   8        7.24       19.04     21.63 o 
  -8   4   8      612.94      669.35     47.99 o 
  -7   4   8       86.07       61.46     26.28 o 
  -6   4   8      286.23      244.62     32.43 o 
  -5   4   8      475.78      492.37     19.34 o 
  -4   4   8       37.50       34.84     13.23 o 
  -3   4   8      589.34      644.11     27.20 o 
  -2   4   8     1681.27     1728.96     47.04 o 
  -1   4   8     2182.89     2144.08     55.33 o 
   0   4   8      891.29      909.74     35.80 o 
   1   4   8      964.37      936.85     37.98 o 
   2   4   8      603.95      634.64     34.29 o 
  -8   5   8     1123.24     1144.42     61.92 o 
  -7   5   8     1516.46     1487.86     66.14 o 
  -6   5   8     1828.43     1892.06     71.48 o 
  -5   5   8      702.57       12.00     20.54 o 
  -4   5   8      591.18      626.96     28.09 o 
  -3   5   8      809.93      833.35     32.49 o 
  -2   5   8       71.86       67.76     17.04 o 
  -1   5   8       90.80       54.53     16.81 o 
   0   5   8        4.61       12.45     17.17 o 
   1   5   8      777.37      845.12     39.22 o 
  -7   6   8      171.31      116.16     31.31 o 
  -6   6   8      908.04      915.26     35.74 o 
  -5   6   8      792.85      873.41     47.99 o 
  -4   6   8     1741.89     1745.05     49.78 o 
  -3   6   8     1521.97     1552.05     47.46 o 
  -2   6   8      484.54      501.54     28.73 o 
  -1   6   8      541.56      603.91     30.74 o 
   0   6   8      262.25      303.77     30.55 o 
  -6   7   8        3.01       50.63     31.67 o 
  -5   7   8        0.47       13.62     26.18 o 
  -4   7   8        9.53       20.13     27.71 o 
  -3   7   8       79.50      118.79     24.45 o 
  -2   7   8      516.59      582.84     33.63 o 
  -2  -9   9     1405.28     1356.92     60.04 o 
  -1  -9   9     1119.19     1203.63     43.11 o 
   0  -9   9      585.74      760.81     48.75 o 
   2  -9   9      861.07      866.14     54.50 o 
   3  -9   9       78.72       93.49     31.11 o 
  -3  -8   9        0.61        8.06     17.90 o 
  -2  -8   9      200.33      195.43     26.00 o 
  -1  -8   9       79.61       54.16     18.71 o 
   1  -8   9     1460.12     1435.40     65.88 o 
   2  -8   9     2065.03     2166.72     83.68 o 
   3  -8   9     1464.48     1570.98     70.41 o 
   4  -8   9      880.01      989.32     57.90 o 
  -4  -7   9      969.67      949.78     40.80 o 
  -3  -7   9      284.99      295.32     26.68 o 
  -2  -7   9      188.16      216.21     23.74 o 
  -1  -7   9      580.10      526.18     26.97 o 
   0  -7   9        5.78       -2.17     13.47 o 
   1  -7   9      124.77      169.79     30.45 o 
   2  -7   9      750.54      673.98     42.65 o 
   3  -7   9     1051.57     1078.38     55.26 o 
   4  -7   9      743.56      773.52     35.60 o 
  -5  -6   9      615.96      629.36     32.53 o 
  -4  -6   9      596.61      572.08     28.76 o 
  -3  -6   9      464.94      472.25     25.43 o 
  -2  -6   9     1299.81     1240.92     39.30 o 
  -1  -6   9     2757.15     2583.04     59.40 o 
   0  -6   9     1700.35     1696.43     47.71 o 
   1  -6   9      639.33      611.40     36.70 o 
   2  -6   9       34.87       20.54     19.67 o 
   3  -6   9      447.25      417.61     24.69 o 
   4  -6   9      227.84      313.58     28.03 o 
  -6  -5   9      248.69      255.37     27.81 o 
  -5  -5   9        0.12       12.06     15.81 o 
  -4  -5   9       23.23       34.42     15.02 o 
  -3  -5   9      329.74      329.82     20.95 o 
  -2  -5   9      753.34      779.79     29.66 o 
  -1  -5   9     1181.08     1272.24     37.62 o 
   0  -5   9     2388.55     2267.52     52.53 o 
   1  -5   9     2067.81     2019.91     48.54 o 
   2  -5   9      487.28      491.47     19.35 o 
   3  -5   9     1367.27     1377.87     50.10 o 
   4  -5   9     1042.92     1034.56     53.99 o 
   5  -5   9      177.74      203.14     37.87 o 
  -6  -4   9      386.56      380.33     25.23 o 
  -5  -4   9      564.54      513.12     27.23 o 
  -4  -4   9     1499.84     1309.78     40.82 o 
  -3  -4   9      615.50      595.85     26.36 o 
  -2  -4   9      182.62      161.52     17.13 o 
  -1  -4   9        1.67        2.50     10.99 o 
   0  -4   9       95.04       68.06     13.60 o 
   1  -4   9        1.50        5.88     11.98 o 
   2  -4   9       67.74       85.96     12.61 o 
   3  -4   9     1956.40     1927.19     70.92 o 
   4  -4   9     2063.11     2061.24     79.46 o 
  -7  -3   9      321.86      353.24     41.10 o 
  -6  -3   9      416.52      406.66     24.79 o 
  -5  -3   9     1656.04     1624.77     46.69 o 
  -4  -3   9     1447.50     1394.64     40.71 o 
  -3  -3   9     2382.67     2370.15     54.53 o 
  -2  -3   9     2377.11     2375.96     53.68 o 
  -1  -3   9     1017.10      962.46     30.55 o 
   0  -3   9      345.20      303.46     18.21 o 
   1  -3   9      995.66      992.76     33.60 o 
   2  -3   9       14.17       -0.23     12.59 o 
   3  -3   9       82.32       78.68     17.39 o 
   4  -3   9       74.87       67.00     28.11 o 
  -7  -2   9      299.86      339.25     29.65 o 
  -6  -2   9        9.13       -0.70     13.90 o 
  -5  -2   9       87.59       77.69     30.48 o 
  -4  -2   9        2.22       18.47     11.22 o 
  -3  -2   9      849.14      811.42     28.80 o 
  -2  -2   9     1549.07     1542.44     39.86 o 
  -1  -2   9      500.02      520.56     22.88 o 
   0  -2   9      441.74      426.66     19.58 o 
   1  -2   9     4008.08     4051.03     61.20 o 
   2  -2   9     1915.65     1955.85     52.39 o 
   3  -2   9      563.04      600.48     39.45 o 
   4  -2   9       14.96       24.78     18.02 o 
  -8  -1   9      807.55      918.08     39.30 o 
  -7  -1   9     1613.80     1656.87     83.70 o 
  -6  -1   9     1244.88     1330.65     41.82 o 
  -5  -1   9     1038.97      992.71     33.86 o 
  -4  -1   9     1145.22     1065.47     59.02 o 
  -3  -1   9      173.33      148.83     16.49 o 
  -2  -1   9       58.23       26.84     10.85 o 
  -1  -1   9      164.78      128.87     33.55 o 
   0  -1   9      322.62      354.89     14.92 o 
   1  -1   9      647.77      704.51     27.50 o 
   2  -1   9      617.14      671.20     28.47 o 
   3  -1   9     1409.40     1454.79     45.56 o 
   4  -1   9      951.95      915.34     38.58 o 
  -8   0   9      556.31      603.61     36.68 o 
  -7   0   9      140.70      152.16     39.09 o 
  -6   0   9      815.77      768.96     31.18 o 
  -5   0   9     2035.73     2035.37     50.78 o 
  -4   0   9     2564.64     2470.71     55.64 o 
  -3   0   9      445.23      422.11     20.47 o 
  -2   0   9      994.88      898.64     29.18 o 
  -1   0   9     1675.82     1646.26     32.28 o 
   0   0   9      477.65      537.21     50.00 o 
   1   0   9       29.14       17.90     13.77 o 
   2   0   9       90.77       53.98     18.00 o 
   3   0   9      399.27      374.72     25.97 o 
  -8   1   9      157.85      129.99     32.94 o 
  -7   1   9      499.80      494.50     26.63 o 
  -6   1   9       21.07       11.78     13.46 o 
  -5   1   9      467.78      395.27     21.85 o 
  -4   1   9     2247.42     2208.33     91.86 o 
  -2   1   9     1299.25     1356.59     29.12 o 
  -1   1   9     1250.26     1217.54     40.97 o 
   0   1   9     1420.07     1523.41     43.04 o 
   1   1   9     1289.25     1339.83     41.94 o 
   2   1   9     1116.56     1217.73     64.33 o 
   3   1   9      602.83      621.96     33.24 o 
  -8   2   9      966.81     1019.61     57.70 o 
  -7   2   9     1447.59     1461.80     58.51 o 
  -6   2   9     1338.01     1354.06     41.46 o 
  -5   2   9      168.65      149.28     21.71 o 
  -4   2   9        6.17       16.46     12.48 o 
  -3   2   9      271.31      249.21     17.26 o 
  -2   2   9        4.47       22.23     12.49 o 
  -1   2   9      310.25      288.75     20.14 o 
   0   2   9     2339.18     2227.47     56.53 o 
   1   2   9     1150.28     1108.12     39.74 o 
   2   2   9      482.84      537.49     30.48 o 
  -8   3   9      549.00      616.79     46.72 o 
  -7   3   9     1691.52     1569.61     67.87 o 
  -6   3   9     1438.70     1486.94     43.82 o 
  -5   3   9      738.58      741.03     33.27 o 
  -4   3   9     1474.14     1512.72     41.28 o 
  -3   3   9      774.00      767.19     29.24 o 
  -2   3   9      779.33      854.29     31.53 o 
  -1   3   9      742.64      723.23     31.07 o 
   0   3   9       15.54       25.04     15.22 o 
   1   3   9        6.90       18.23     19.17 o 
   2   3   9        7.66       -8.89     19.77 o 
  -8   4   9      211.46      231.71     41.02 o 
  -7   4   9      173.81      157.03     33.14 o 
  -6   4   9       22.58       21.91     23.03 o 
  -5   4   9       50.51       38.97     47.25 o 
  -4   4   9      973.29     1026.06     35.62 o 
  -3   4   9     1891.82     1891.99     50.98 o 
  -2   4   9     2883.58     2754.97     65.19 o 
  -1   4   9     1003.10      995.17     38.04 o 
   0   4   9      470.99      558.08     30.65 o 
   1   4   9      682.46      689.47     34.59 o 
  -7   5   9      425.61      497.12     41.53 o 
  -6   5   9      468.26      472.11     39.65 o 
  -5   5   9      124.85      174.27     30.81 o 
  -4   5   9       91.60      115.16     20.44 o 
  -3   5   9       41.68       56.65     18.13 o 
  -2   5   9      440.72      456.44     27.75 o 
  -1   5   9       55.44       62.03     19.96 o 
   0   5   9      419.01      423.18     28.88 o 
  -5   6   9     1481.19     1466.16     65.32 o 
  -4   6   9     1730.63     1706.31     51.33 o 
  -3   6   9      408.95      446.78     28.79 o 
  -2   6   9       73.52       74.41     22.03 o 
  -1  -9  10      498.50      508.46     31.34 o 
   0  -9  10      198.22      189.87     36.09 o 
   1  -9  10       39.67       54.60     28.77 o 
  -3  -8  10      250.41      243.04     40.49 o 
  -2  -8  10      573.28      500.18     29.73 o 
  -1  -8  10      364.43      389.37     26.66 o 
   0  -8  10      973.07      948.29     52.87 o 
   1  -8  10      556.63      534.84     41.58 o 
   2  -8  10      693.64      829.64     52.51 o 
   3  -8  10      860.13     1004.36     58.46 o 
  -4  -7  10      484.26      517.59     30.36 o 
  -3  -7  10       51.74       15.12     16.26 o 
  -2  -7  10        4.38        3.57     15.84 o 
  -1  -7  10       57.76       22.58     15.83 o 
   0  -7  10     1920.31     1834.97     72.29 o 
   1  -7  10      846.67      813.88     46.92 o 
   2  -7  10     1157.99     1243.60     61.16 o 
   3  -7  10      950.06     1030.49     56.28 o 
  -5  -6  10      865.64      846.90     38.09 o 
  -4  -6  10      753.16      740.05     33.39 o 
  -3  -6  10      481.96      530.73     34.75 o 
  -2  -6  10     1081.90     1055.96     37.28 o 
  -1  -6  10      506.47      504.82     26.28 o 
   0  -6  10      121.47      154.65     24.76 o 
   1  -6  10       81.38       32.71     26.82 o 
   2  -6  10      378.87      350.31     33.40 o 
   3  -6  10      271.71      351.02     40.67 o 
   4  -6  10      964.21      999.99     57.09 o 
  -6  -5  10       19.94       25.89     19.72 o 
  -5  -5  10       39.72       17.67     17.68 o 
  -4  -5  10      177.25      171.07     22.43 o 
  -3  -5  10     1992.18     1916.03     52.03 o 
  -2  -5  10     4043.25     3874.23     79.92 o 
  -1  -5  10     1892.12     1891.85     60.14 o 
   0  -5  10     2328.94     2342.99     71.02 o 
   1  -5  10      538.05      574.30     37.31 o 
   2  -5  10      432.33       74.93     24.91 o 
   4  -5  10      201.91      304.96     41.18 o 
  -6  -4  10      249.06      325.78     29.04 o 
  -5  -4  10      434.44      439.80     35.89 o 
  -4  -4  10      557.21      576.05     28.30 o 
  -3  -4  10      203.49      174.23     23.00 o 
  -2  -4  10      163.68      135.19     29.05 o 
  -1  -4  10      139.50      122.34     16.27 o 
   0  -4  10     1596.87     1596.59     50.10 o 
   1  -4  10     1981.28     1978.27     49.01 o 
   3  -4  10     1582.74     1655.06     68.32 o 
   4  -4  10      974.81     1083.36     59.12 o 
  -7  -3  10      672.52      684.50     34.16 o 
  -6  -3  10      700.14      725.09     33.35 o 
  -5  -3  10     3422.30     3184.70     93.44 o 
  -4  -3  10     3753.92     3576.91     75.88 o 
  -3  -3  10     1836.37     1859.56     48.81 o 
  -2  -3  10      801.94      846.41     31.12 o 
  -1  -3  10       34.98       29.54     29.84 o 
   0  -3  10      627.02      671.70     26.67 o 
   1  -3  10      221.90      178.08     28.77 o 
   2  -3  10      300.02      255.98     27.63 o 
   3  -3  10      164.13      157.47     68.02 o 
   4  -3  10      653.90      653.39     46.21 o 
  -7  -2  10        7.24       -6.59     15.96 o 
  -6  -2  10      121.44       93.00     28.49 o 
  -5  -2  10     1575.36     1535.85     48.55 o 
  -4  -2  10      212.36      194.15     20.35 o 
  -3  -2  10     1527.23     1559.84     42.81 o 
  -2  -2  10     2466.46     2516.27     56.77 o 
  -1  -2  10     4791.20     4721.16     87.54 o 
   1  -2  10     1394.45     1327.03     39.42 o 
   2  -2  10      143.00      165.03     60.47 o 
   3  -2  10       32.68       19.64     17.89 o 
  -7  -1  10     2213.33     2204.65     60.11 o 
  -6  -1  10     1447.38     1384.81     44.20 o 
  -5  -1  10      212.20      169.89     19.53 o 
  -4  -1  10      119.00      117.49     17.30 o 
  -3  -1  10      164.48      103.29     21.20 o 
  -2  -1  10       81.64       72.98     21.38 o 
  -1  -1  10      710.95      738.36     27.63 o 
   0  -1  10      573.32      552.31     25.46 o 
   1  -1  10      847.29      835.66     32.21 o 
   2  -1  10     1247.89     1248.42     41.93 o 
   3  -1  10     1296.17     1292.79     53.10 o 
  -7   0  10     1081.50     1166.35     41.55 o 
  -6   0  10      886.02      916.71     35.32 o 
  -5   0  10     1453.27     1534.36     44.57 o 
  -4   0  10     1904.58     1914.93     49.01 o 
  -3   0  10     4858.15     4601.61     86.56 o 
  -2   0  10     4404.35     4332.87    143.66 o 
  -1   0  10        5.45       18.00     18.30 o 
   0   0  10       86.42       81.03     17.32 o 
   1   0  10      131.54      152.25     49.92 o 
   2   0  10       30.22       32.03     17.58 o 
   3   0  10      627.35      693.12     35.64 o 
  -7   1  10       36.29       48.23     22.75 o 
  -6   1  10      467.70      425.35     25.35 o 
  -5   1  10      935.66      870.84     32.69 o 
  -4   1  10      218.11      203.45     50.71 o 
  -3   1  10      751.37      815.86     29.72 o 
  -2   1  10      794.99      780.08     45.24 o 
  -1   1  10     1015.17     1004.93     34.73 o 
   0   1  10     1032.16      943.86     35.55 o 
   1   1  10      786.55      805.52     34.47 o 
   2   1  10      383.54      385.37     26.54 o 
  -7   2  10      615.68      697.60     32.71 o 
  -6   2  10      553.70      561.24     36.96 o 
  -5   2  10     2235.33     2215.85     94.43 o 
  -4   2  10      274.32      319.55     38.89 o 
  -3   2  10      342.87      342.89     32.69 o 
  -2   2  10      758.03      746.69     30.14 o 
  -1   2  10      840.11      898.08     34.81 o 
   0   2  10      627.74      672.88     31.79 o 
   1   2  10      964.11      982.43     39.07 o 
  -7   3  10      730.54      791.21     49.67 o 
  -6   3  10      129.98      140.71     39.32 o 
  -5   3  10      559.68      538.43     26.85 o 
  -4   3  10      242.33      257.53     35.59 o 
  -3   3  10      376.77      349.04     35.74 o 
  -2   3  10      241.70      276.92     25.84 o 
  -1   3  10      174.58      190.01     23.26 o 
   0   3  10      146.88      158.47     24.11 o 
   1   3  10      501.47      508.63     38.51 o 
  -7   4  10      214.15      142.95     34.31 o 
  -6   4  10        6.97       13.37     25.37 o 
  -5   4  10      791.35      825.47     49.92 o 
  -4   4  10     2210.44     2304.13     85.71 o 
  -3   4  10     1042.45     1127.22     49.92 o 
  -2   4  10      418.06      455.34     44.89 o 
  -1   4  10      636.58      647.90     33.09 o 
  -5   5  10       19.48       39.65     27.86 o 
  -4   5  10      110.93      198.67     36.55 o 
  -3   5  10      169.16      245.18     28.28 o 
  -2   5  10      894.86      942.02     39.68 o 
  -2  -8  11     1040.74     1062.35     42.32 o 
  -1  -8  11      910.64      995.18     40.47 o 
   0  -8  11      738.62      799.44     51.24 o 
   1  -8  11      460.19      532.56     44.02 o 
  -3  -7  11        5.09       -2.62     18.99 o 
  -2  -7  11       94.95       79.69     38.13 o 
  -1  -7  11      346.96      363.38     25.19 o 
   0  -7  11     1138.83     1154.30     41.28 o 
   1  -7  11      949.95     1134.25     57.55 o 
   2  -7  11     1189.42     1411.05     64.87 o 
  -4  -6  11      904.97      900.07     38.96 o 
  -3  -6  11      347.99      363.44     25.49 o 
  -2  -6  11      338.14      348.92     26.65 o 
  -1  -6  11      191.09      192.52     33.30 o 
   0  -6  11        4.25       -8.16     16.00 o 
   1  -6  11       89.27       56.36     18.67 o 
   2  -6  11      512.74      536.57     40.16 o 
  -5  -5  11      296.89      314.89     30.13 o 
  -4  -5  11      801.49      814.18     35.12 o 
  -3  -5  11     1242.23     1312.60     43.30 o 
  -2  -5  11     1595.62     1585.22     64.46 o 
  -1  -5  11     1209.04     1252.25     40.82 o 
   0  -5  11     1019.16     1050.50     36.58 o 
   1  -5  11      184.63      185.28     22.85 o 
   2  -5  11      171.90      119.01     28.52 o 
  -6  -4  11      185.70      203.24     31.29 o 
  -5  -4  11       88.52       90.73     19.52 o 
  -4  -4  11       13.65       16.22     15.71 o 
  -3  -4  11      339.68      302.38     21.51 o 
  -2  -4  11      481.76      491.41     26.49 o 
  -1  -4  11      467.96      488.73     25.60 o 
   0  -4  11     1705.26     1740.06     47.48 o 
   1  -4  11     1706.92     1816.61     48.65 o 
   2  -4  11     1810.40     1968.82     79.20 o 
  -6  -3  11      806.62      813.99     36.28 o 
  -5  -3  11     1380.46     1297.85     43.92 o 
  -4  -3  11      772.06      820.01     33.98 o 
  -3  -3  11      379.93      387.88     23.88 o 
  -2  -3  11        2.53        9.12     14.09 o 
  -1  -3  11        0.03       -4.76     14.95 o 
   0  -3  11       21.60       32.38     15.28 o 
   1  -3  11        6.65       -0.10     24.25 o 
   2  -3  11      781.27      836.55     51.29 o 
   3  -3  11      646.04      616.61     32.18 o 
  -6  -2  11      858.20      868.84     36.95 o 
  -5  -2  11     1211.85     1224.39     41.86 o 
  -4  -2  11      528.94      547.77     27.67 o 
  -3  -2  11     1508.99     1444.60     43.12 o 
  -2  -2  11     1656.65     1630.63     75.82 o 
   0  -2  11     1013.71     1111.12     57.60 o 
   1  -2  11      316.36      355.70     36.91 o 
   2  -2  11      157.08      187.07     50.00 o 
  -7  -1  11      295.84      309.51     29.90 o 
  -6  -1  11        0.88       24.93     17.26 o 
  -5  -1  11      105.12       81.59     25.19 o 
  -4  -1  11       47.82       36.96     28.26 o 
  -3  -1  11      631.12      562.92     26.84 o 
  -1  -1  11      896.60      905.28     51.95 o 
   0  -1  11      841.99      902.39     51.29 o 
   1  -1  11     1203.92     1292.35     64.05 o 
   2  -1  11      903.39      910.35     38.33 o 
  -7   0  11      716.81      706.55     36.14 o 
  -6   0  11      834.79      870.47     35.93 o 
  -5   0  11      637.11      613.70     29.06 o 
  -4   0  11     1242.47     1229.57     61.16 o 
  -3   0  11      505.97      519.51     25.80 o 
  -2   0  11       20.85       23.28     24.15 o 
  -1   0  11      345.23      326.67     40.57 o 
   0   0  11      621.89      638.55     44.63 o 
   1   0  11      298.91      314.24     26.04 o 
  -7   1  11      197.05      203.04     78.97 o 
  -6   1  11      772.49      787.36     34.13 o 
  -5   1  11     1817.57     1774.92     50.39 o 
  -4   1  11     2555.43     2573.16     61.40 o 
  -3   1  11      605.10      609.72     44.43 o 
  -2   1  11      785.39      740.12     48.45 o 
  -1   1  11      488.82      493.36     40.52 o 
   0   1  11      371.76      377.21     26.47 o 
   1   1  11      108.00      134.17     37.01 o 
  -7   2  11      194.14      210.90     51.12 o 
  -6   2  11      254.27      266.45     91.12 o 
  -5   2  11      176.53      159.65     23.10 o 
  -4   2  11      826.17      805.49     50.99 o 
  -3   2  11      653.39      689.18     47.73 o 
  -2   2  11     1152.71     1192.10     62.32 o 
  -1   2  11      971.87     1047.17     59.94 o 
   0   2  11      899.25      966.04     44.05 o 
  -6   3  11     1738.73     1787.52     52.69 o 
  -5   3  11      165.97      207.26     36.20 o 
  -4   3  11       96.03      118.75     33.14 o 
  -3   3  11       11.33       26.99     27.04 o 
  -2   3  11       32.10       44.68     29.38 o 
  -1   3  11       87.15      110.37     23.66 o 
  -5   4  11      816.82      925.52     56.53 o 
  -4   4  11     1590.90     1706.66     76.91 o 
  -3   4  11      656.86      772.91     53.68 o 
  -2   4  11      570.68      692.10     36.00 o 
  -2  -7  12      833.55      767.62     40.52 o 
  -1  -7  12     1061.18     1096.47     42.49 o 
   0  -7  12     1207.90     1220.02     44.26 o 
  -3  -6  12       17.34       31.92     19.56 o 
  -2  -6  12      175.26       94.09     20.88 o 
  -1  -6  12       27.70       15.14     17.99 o 
   0  -6  12      328.85      285.07     28.73 o 
   1  -6  12      698.33      736.20     46.92 o 
  -4  -5  12     1593.03     1466.74     48.99 o 
  -3  -5  12     1170.24     1191.68     42.70 o 
  -2  -5  12     1477.94     1393.60     48.12 o 
  -1  -5  12      249.40      234.97     57.72 o 
   0  -5  12      167.66       55.83     19.02 o 
   1  -5  12        3.57       -2.95     17.71 o 
  -5  -4  12        7.53        9.52     21.71 o 
  -4  -4  12       17.93        8.74     17.31 o 
  -3  -4  12      468.17      466.75     27.27 o 
  -2  -4  12     1238.28     1233.39     42.00 o 
  -1  -4  12     1085.49     1095.71     39.08 o 
   0  -4  12     2372.54     2340.16     59.22 o 
   1  -4  12      612.48      674.74     49.62 o 
  -5  -3  12     1085.24     1088.39     42.05 o 
  -4  -3  12      349.84      309.65     25.62 o 
  -3  -3  12       58.60       37.27     27.99 o 
  -2  -3  12       71.65       43.27     16.27 o 
  -1  -3  12       72.90       73.45     32.03 o 
   0  -3  12      466.03      460.93     41.89 o 
   1  -3  12      498.71      548.26     44.99 o 
  -6  -2  12      190.69      219.63     26.77 o 
  -5  -2  12     1088.18     1035.25     39.75 o 
  -4  -2  12      728.57      712.15     32.85 o 
  -3  -2  12     1700.52     1647.66     48.57 o 
  -2  -2  12     1007.47     1013.84     37.33 o 
  -1  -2  12      157.27      145.80     32.53 o 
   0  -2  12       17.89      -22.52     25.67 o 
   1  -2  12        8.17       -5.19     28.01 o 
  -6  -1  12      132.84      113.15     22.23 o 
  -5  -1  12      719.55      721.92     33.80 o 
  -4  -1  12       71.83       33.44     17.87 o 
  -3  -1  12      984.46     1046.54     37.82 o 
  -2  -1  12     1021.07     1068.06     59.78 o 
  -1  -1  12     1399.72     1456.55     70.26 o 
   0  -1  12      662.79      616.28     45.75 o 
   1  -1  12      585.51      464.44     45.90 o 
  -6   0  12      292.13      318.33     71.83 o 
  -5   0  12      509.44      476.76     33.58 o 
  -4   0  12      149.80       87.57     18.90 o 
  -3   0  12      104.33      113.36     32.64 o 
  -2   0  12      405.05      457.78     41.69 o 
  -1   0  12      993.64     1080.41     61.71 o 
   0   0  12      505.61      458.23     43.97 o 
  -6   1  12      607.33      621.17     32.51 o 
  -5   1  12     1163.34     1218.49     43.04 o 
  -4   1  12      577.53      658.22     48.70 o 
  -3   1  12      915.13     1040.76     60.44 o 
  -2   1  12      286.31      286.05     42.85 o 
  -1   1  12       30.85       26.89     25.37 o 
  -5   2  12     1254.13     1318.93     67.10 o 
  -4   2  12     1260.44     1346.64     69.49 o 
  -3   2  12     1033.89     1067.55     62.88 o 
  -2   2  12      828.06      764.93     53.63 o 
  -4   3  12        6.52       15.61     30.04 o 
  -3  -5  13      305.68      347.71     28.95 o 
  -2  -5  13      581.35      574.53     32.45 o 
  -1  -5  13       86.71       66.58     21.45 o 
  -4  -4  13      510.32      450.23     30.11 o 
  -3  -4  13     1124.11     1157.59     57.04 o 
  -2  -4  13      711.30      671.01     36.07 o 
  -1  -4  13      346.43      371.66     30.01 o 
   0  -4  13      756.37      729.19     52.26 o 
  -4  -3  13        4.41        3.13     19.03 o 
  -3  -3  13      189.32      131.04     22.21 o 
  -2  -3  13      169.88      128.21     28.14 o 
  -1  -3  13      425.61      414.57     44.53 o 
   0  -3  13      944.88      941.68     59.33 o 
  -4  -2  13      200.41      145.78     31.42 o 
  -3  -2  13      179.11      157.40     29.18 o 
  -2  -2  13        1.64       -7.68     28.72 o 
  -1  -2  13       36.39        8.64     30.04 o 
  -5  -1  13      639.26      642.16     46.85 o 
  -4  -1  13      399.05      371.21     26.44 o 
  -3  -1  13     1370.88     1434.13     71.78 o 
  -2  -1  13      846.27      837.57     56.48 o 
  -1  -1  13      806.12      873.31     57.55 o 
  -4   0  13      159.25      179.35     37.97 o 
  -3   0  13      496.04      558.74     48.29 o 
  -2   0  13      377.20      395.76     43.87 o 
                                                 
